# Supplementary material for: Molecular characterization of colorectal cancer related peritoneal metastatic disease
Source: Nat Commun. 2022 Aug 4;13:4443. doi: 10.1038/s41467-022-32198-z (PMC9352687; doi:10.1038/s41467-022-32198-z)
Supplement: Supplementary file 3 — Supplementary Data 1 [file 41467_2022_32198_MOESM3_ESM.xlsx]

## Sheet: Suppl Data 1 
Supplementary Data 1. Clinical characteristics PM cohort
Characteristics PM cohort (N = 52)
Age (years)	Mean ± Stddev	Range
	63.2 ± 10.0	(33-79)
Gender	Frequency	Percent
Male	25	48.0769
Female	27	51.9231
Location primary tumour	Frequency	Percent
Appendix	3	5.76923
Right colon	19	36.5385
Transverse colon	2	3.84615
Left colon	7	13.4615
Sigmoid colon	16	30.7692
Rectum	2	3.84615
Not specified	3	5.76923
Tumour stage primary tumour	Frequency	Percent
Stage 1: T1-2N0M0	1	1.92308
Stage 2: T3-4N0M0	13	25
Stage 3: T1-4N1M0	15	28.8462
Stage 4: TxNxM1	22	42.3077
Unknown	1	1.92308
Differentiation grade	Frequency	Percent
Good/moderate	36	69.2308
Poor	4	7.69231
Unknown	12	23.0769
Tumour type	Frequency	Percent
Adenocarcinoma	27	51.9231
Mucinous adenocarcinoma	25	48.1
Syn- or Metachronous PM	Frequency	Percent
Synchronous	20	38.4615
Metachronous	32	61.5385
Location PM	Frequency	Percent
Abdominal wall	10	19.2308
Diaphragma	7	13.4615
Intestine	21	40.3846
Omentum	23	44.2308
Ovarium	5	9.61538
Pelvic area	13	25
Other	3	5.76923
PCI Score Total	Mean ± Stddev	Range
	14.7 ± 8.33	(2-38)
