# Supplementary material for: Molecular characterization of colorectal cancer related peritoneal metastatic disease
Source: Nat Commun. 2022 Aug 4;13:4443. doi: 10.1038/s41467-022-32198-z (PMC9352687; doi:10.1038/s41467-022-32198-z)
Supplement: Supplementary file 4 — Supplementary Data 2 [file 41467_2022_32198_MOESM4_ESM.xlsx]

## Sheet: Suppl Data 2
Supplementary Data 2. Pathogenic mutations detected per patient
Patient ID	APC	CTNNB	KRAS	NRAS	BRAF	TP53	PIK3CA	PTEN	SMAD4	RNF43	FBXW7
1	E1309STOP		G12D
2	R805STOP		G12V			R213STOP
3
4						R248Q
5
6			G12D			R273C					R465C
7					V600E
8					V600E						R278STOP
9		D32G	G12D				E542K
10				Q61K		R248Q
11	Q1294STOP		G12D			G245D
12	[STOP] AA 1511 (E16/2573)		G12D;Q61H
13			G12D
14						E204STOP
15			G12D			860_866del		D107Y
16									R361C
17			G13D			C275W
18			G13D			R248Q	E545K		D351G
19	R564STOP					R282W
20	R -> [STOP] (805)		G12D			R175G			1072_1074del; G1092C
21			G12V			R175H	E545G			R117H
22			G12C
23	R876STOP		G12C			R306STOP
24			G12D			K132N
25						C242S
26						V173L;V173G
27	E1317STOP		G12V			R248Q				R117H
28	[STOP] AA 1320 (E16/2000)		G12V				E545K			R117H
29	[STOP] AA 1798 (E16/3434)		Q61L			I195T			R361C
30	[STOP] AA 1471		G12A						R361H
31					V600E	R196STOP;R213STOP
32	[STOP] AA 1513 (E16/2579)					E286K
33	E -> [STOP] (1379)		Q61H			E204STOP					R505C
34		S45F					H1047R
35			G12D			E287STOP
36	R -> [STOP] (876)		G12C			G245D
37			A146T			C242F;K292R
38	R -> [STOP] (213)		A146T			R248W
39					V600E	G244V
40	C -> [STOP] (1289)		G12R			E -> [STOP] (349)			A118V
41					V600E	[STOP] AA 122 (E4/268)			C363R
42	[STOP] AA 1133 (E16/1439); [STOP] AA 1564 (E16/2732)				V600E	A159V				R117H	R505C
43	Q -> [STOP] (1477)		G12D
44			G12C			R175H
45	[STOP] AA 1312 (E16/1976)		G13D			R175H
46	Q -> [STOP] (695)		G12V
47	R -> [STOP] (499)		G12A					R14G; [STOP] AA 43 (E2/48)		R114H
48	[STOP] AA 1472 (E16/2456)R -> [STOP] (838);									R114H
49	[STOP] AA 1304 (E16/1952)		G12D			R248Q
50			G13D
51	[STOP] AA 819 (E16/497)						E545K
52
