# Supplementary material for: Molecular characterization of colorectal cancer related peritoneal metastatic disease
Source: Nat Commun. 2022 Aug 4;13:4443. doi: 10.1038/s41467-022-32198-z (PMC9352687; doi:10.1038/s41467-022-32198-z)
Supplement: Supplementary file 5 — Supplementary Data 3 [file 41467_2022_32198_MOESM5_ESM.xlsx]

## Sheet: Suppl Data 3
Supplementary Data 3. Mutation frequencies per CMS
	CMS1	CMS2	CMS3	CMS4	mix		P-value (Two-sided Chi-square)
APC	1/3 (33.3%)	2/3 (66.6%)	0/1 (0%)	19/43 (44.1%)	1/2 (50.0%)		0.793
KRAS/NRAS	0/3 (0%)	3/3 (100%)	0/1 (0%)	28/43 (65.1%)	2/2 (100%)		0.043
BRAF	3/3 (100%)	0/3 (0%)	0/1 (0%)	3/43 (6.9%)	0/0 (0%)		5.89e-05
TP53	2/3 (33.3%)	3/3 (100%)	0/1 (0%)	24/43 (55.8%)	2/2 (100%)		0.269
SMAD4	0/3 (0%)	0/3 (0%)	1/1 (100%)	6/43 (13.9%)	0/2 (0%)		0.069
PI3K	0/3 (0%)	0/3 (0%)	0/1 (0%)	6/43 (13.9%)	0/2 (0%)		0.841
CTNNB	0/3 (0%)	0/3 (0%)	0/1 (0%)	2/43 (4.6%)	0/2 (0%)		0.979
PTEN	0/3 (0%)	0/3 (0%)	0/1 (0%)	2/43 (4.6%)	0/2 (0%)		0.979
FBXW7	2/3 (33.3%)	0/3 (0%)	0/1 (0%)	2/43 (4.6%)	0/2 (0%)		0.0034
MSI	3/3 (100%)	0/3 (0%)	0/1 (0%)	4/43 (9.3%)	0/2 (0%)		0.0071
