# Supplementary material for: Molecular characterization of colorectal cancer related peritoneal metastatic disease
Source: Nat Commun. 2022 Aug 4;13:4443. doi: 10.1038/s41467-022-32198-z (PMC9352687; doi:10.1038/s41467-022-32198-z)
Supplement: Supplementary file 6 — Supplementary Data 4 [file 41467_2022_32198_MOESM6_ESM.xlsx]

## Sheet: Suppl Data 4
Supplementary Data 4. Mutation frequencies PM and primary CRC
Mutation frequencies PM cohort (n = 52)					Mutation frequencies PT cohort (Guinney et al.)					Two-sided Fisher's exact
	mt	wt	%			mt	wt	%		P-value
APC	23	29	44.2308		APC	275	118	69.9746		0.0004
BRAF	6	46	11.5385		BRAF	194	1747	9.99485		0.6416
CTNNB1	2	50	3.84615		CTNNB1	n.a.	n.a.			-
FBXW7	4	48	7.69231		FBXW7	n.a.	n.a.			-
KRAS	32	20	61.5385		KRAS	778	1446	34.982		0.0002
NRAS	1	51	1.92308		NRAS	20	316	5.95238		0.3337
PI3K	6	46	11.5385		PI3K	148	723	16.992		0.4422
PTEN	2	50	3.84615		PTEN	23	370	5.85242		0.7544
SMAD4	6	46	11.5385		SMAD4	n.a.	n.a.			-
TP53	32	20	61.5385		TP53	409	392	51.0612		0.1541
