# Supplementary material for: Molecular characterization of colorectal cancer related peritoneal metastatic disease
Source: Nat Commun. 2022 Aug 4;13:4443. doi: 10.1038/s41467-022-32198-z (PMC9352687; doi:10.1038/s41467-022-32198-z)
Supplement: Supplementary file 7 — Supplementary Data 5 [file 41467_2022_32198_MOESM7_ESM.xlsx]

## Sheet: Suppl Data 5
Supplementary Data 5. Differentially expressed genes (two-sided t-test, no multiple testing correction)
	in vivo PM (CCLE) PM_high vs PM_low (Fig. 2c)					Correlation in vivo PM (CCLE) mPCI score (Suppl. Fig. 3b)
	Probeset	Gene	Corrected P-value	Fold change		Probeset	Gene	R-value	R-pvalue
	200600_at	MSN	3.96557e-05	7.39471		213287_s_at	KRT10	0.852588	5.38972e-05
	209210_s_at	FERMT2	0.00706963	6.45698		221731_x_at	VCAN	0.827723	0.000139351
	212077_at	CALD1	0.000266235	6.38264		218308_at	TACC3	0.823726	0.000160108
	238458_at	MICU3	0.00986954	6.35706		213603_s_at	RAC2	0.816058	0.000207051
	225782_at	MSRB3	0.00576282	5.54419		209263_x_at	TSPAN4	0.815995	0.000207478
	221524_s_at	RRAGD	7.43865e-05	5.52192		221524_s_at	RRAGD	0.811929	0.000236667
	217763_s_at	RAB31	0.0019604	5.43688		225664_at	COL12A1	0.804254	0.000300918
	224694_at	ANTXR1	0.00125626	5.34046		32209_at	FAM89B	0.803514	0.000307801
	210517_s_at	AKAP12	0.00329373	5.24156		200600_at	MSN	0.799611	0.000346269
	221731_x_at	VCAN	0.00027141	5.19062		221885_at	DENND2A	0.799466	0.000347768
	210613_s_at	SYNGR1	5.55944e-05	5.13578		226225_at	MCC	0.798378	0.000359209
	201105_at	LGALS1	0.00771955	5.13284		210118_s_at	IL1A	0.796445	0.000380288
	203434_s_at	MME	0.0315242	5.13066		209890_at	TSPAN5	0.796255	0.000382409
	223629_at	PCDHB5	0.00172857	5.11053		209584_x_at	APOBEC3C	0.791917	0.000433628
	206343_s_at	NRG1	0.0150168	5.09906		219997_s_at	COPS7B	0.790916	0.000446209
	225664_at	COL12A1	0.00105573	5.05441		206120_at	CD33	0.785713	0.000516476
	201058_s_at	MYL9	0.00121523	5.03878		202009_at	TWF2	0.785176	0.000524213
	226905_at	FAM101B	0.0103185	5.01522		227107_at	PANX1	0.784679	0.000531451
	211719_x_at	FN1	0.0201348	4.96445		223081_at	PHF23	0.784376	0.000535918
	201744_s_at	LUM	0.0355662	4.89578		214258_x_at	KAT5	0.779844	0.000606286
	228640_at	PCDH7	0.00481663	4.84081		201245_s_at	OTUB1	0.779689	0.000608832
	219926_at	POPDC3	0.00348354	4.76574		212077_at	CALD1	0.778976	0.000620587
	203875_at	SMARCA1	0.0189533	4.60074		223703_at	C10ORF11	0.775117	0.000687535
	200665_s_at	SPARC	0.022511	4.5971		220260_at	TBC1D19	0.77381	0.000711488
	209604_s_at	GATA3	0.0039784	4.5773		224469_s_at	INF2	0.770845	0.000768354
	225575_at	LIFR	0.00750879	4.44811		210139_s_at	PMP22	0.769042	0.000804703
	202741_at	PRKACB	0.0197429	4.39147		218260_at	DDA1	0.764207	0.000909098
	203695_s_at	DFNA5	0.00296043	4.31145		201267_s_at	PSMC3	0.762203	0.000955457
	226372_at	CHST11	0.00122079	4.29548		223629_at	PCDHB5	0.76052	0.000995859
	217963_s_at	BEX3	0.0256918	4.26654		219926_at	POPDC3	0.757051	0.0010835
	225285_at	BCAT1	0.014556	4.23887		52164_at	C11ORF24	0.756849	0.0010888
	226955_at	AFAP1L1	0.000955139	4.2346		203089_s_at	HTRA2	0.755541	0.00112354
	213355_at	ST3GAL6	0.0168328	4.22614		202535_at	FADD	0.751885	0.00122549
	202627_s_at	SERPINE1	0.00646573	4.17636		204315_s_at	GTSE1	0.751643	0.00123251
	203919_at	TCEA2	0.0279387	4.15041		205497_at	ZNF175	0.749288	0.00130233
	226225_at	MCC	0.00798947	4.11075		234689_at	PTCHD4	0.746643	0.00138458
	218718_at	PDGFC	0.0180435	4.09887		228249_at	C11ORF74	0.745918	0.00140781
	203440_at	CDH2	0.0287523	4.06701		208504_x_at	PCDHB11	0.740208	0.0016022
	219714_s_at	CACNA2D3	0.0148415	4.00875		202686_s_at	AXL	0.74001	0.00160929
	206140_at	LHX2	0.0360599	3.9929		203145_at	SPAG5	0.737183	0.00171359
	209584_x_at	APOBEC3C	0.00158357	3.95896		203436_at	RPP30	0.736389	0.00174383
	204540_at	EEF1A2	0.0421273	3.90987		210613_s_at	SYNGR1	0.733181	0.00187046
	212372_at	MYH10	0.0242237	3.90523		219268_at	ETNK2	0.732225	0.00190957
	225946_at	RASSF8	0.00374512	3.90314		203502_at	BPGM	0.729939	0.00200581
	202732_at	PKIG	0.0136779	3.89941		201389_at	ITGA5	0.725819	0.00218904
	201787_at	FBLN1	0.00507875	3.89666		209344_at	TPM4	0.723796	0.00228384
	203879_at	PIK3CD	0.00412245	3.86665		203655_at	XRCC1	0.720899	0.00242523
	202686_s_at	AXL	0.00214043	3.86132		227131_at	MAP3K3	0.718228	0.00256174
	230788_at	GCNT2	0.000867158	3.86093		211974_x_at	RBPJ	0.716563	0.00264991
	218025_s_at	ECI2	0.0284331	3.85154		224694_at	ANTXR1	0.714839	0.00274372
	222240_s_at	ISYNA1	0.034904	3.82835		231930_at	ELMOD1	0.712007	0.00290362
	206100_at	CPM	0.00185524	3.79536		213113_s_at	SLC43A3	0.711515	0.0029321
	204083_s_at	TPM2	0.0223104	3.79381		229412_at	TAF8	0.709825	0.00303176
	209081_s_at	COL18A1	0.000456999	3.7868		201252_at	PSMC4	0.708899	0.00308751
	203729_at	EMP3	0.020879	3.78182		226565_at	TMEM99	0.708755	0.00309629
	228776_at	GJC1	0.00571322	3.77048		226073_at	TMEM218	0.707351	0.00318252
	218223_s_at	PLEKHO1	0.00233938	3.75649		217965_s_at	SAP30BP	0.707114	0.00319726
	226766_at	ROBO2	0.0231804	3.72553		211767_at	GINS4	0.706703	0.00322302
	209156_s_at	COL6A2	0.0233242	3.68837		204300_at	GATB	0.703165	0.0034512
	230563_at	RASGEF1A	0.0227604	3.64395		223368_s_at	NTMT1	0.702199	0.00351566
	204471_at	GAP43	0.00394206	3.64335		226790_at	MORN2	0.701838	0.00354005
	225464_at	FRMD6	0.026773	3.63205		209039_x_at	EHD1	0.701699	0.00354944
	212097_at	CAV1	0.0201602	3.59879		231901_at	C19ORF52	0.701027	0.00359523
	241871_at	CAMK4	0.0366935	3.58654		220588_at	BCAS4	0.701008	0.00359649
	235527_at	DLGAP1	0.00553435	3.58501		200989_at	HIF1A	0.700814	0.00360983
	223475_at	CRISPLD1	0.0031929	3.54036		201040_at	GNAI2	0.699237	0.00371941
	233562_at	LINC00839	0.00880753	3.53843		226743_at	SLFN11	0.697499	0.00384325
	217546_at	MT1M	0.00896156	3.53718		213608_s_at	SRRD	0.694631	0.00405481
	220233_at	FBXO17	0.0260749	3.53648		228367_at	ALPK2	0.693877	0.00411192
	219832_s_at	HOXC13	0.00316177	3.53639		213906_at	MYBL1	0.693443	0.00414516
	207030_s_at	CSRP2	0.014998	3.52494		203607_at	INPP5F	0.693272	0.00415826
	202948_at	IL1R1	0.0159779	3.5244		222453_at	CYBRD1	0.69178	0.00427416
	216598_s_at	CCL2	0.0475518	3.52297		218072_at	COMMD9	0.691712	0.00427957
	219523_s_at	TENM3	0.0411576	3.52292		209449_at	LSM2	0.690555	0.00437131
	206857_s_at	FKBP1B	0.0229787	3.50123		203927_at	NFKBIE	0.690494	0.00437616
	209834_at	CHST3	0.00815251	3.49459		204638_at	ACP5	0.690316	0.00439041
	227377_at	IGF2BP1	0.0236898	3.49292		225788_at	RRP36	0.687625	0.00461067
	223786_at	CHST6	0.00437632	3.48175		217767_at	C3	0.687259	0.00464125
	226237_at	COL8A1	0.0197063	3.47333		204252_at	CDK2	0.687185	0.00464747
	205100_at	GFPT2	0.0146129	3.44872		230788_at	GCNT2	0.686892	0.00467213
	239468_at	MKX	0.0139054	3.44839		218025_s_at	ECI2	0.686382	0.00471526
	213135_at	TIAM1	0.00124272	3.44305		208030_s_at	ADD1	0.685492	0.00479135
	205919_at	HBE1	0.0442983	3.43775		205100_at	GFPT2	0.685416	0.00479788
	235391_at	FAM92A1	0.00346416	3.41949		231579_s_at	TIMP2	0.68491	0.00484158
	211675_s_at	MDFIC	0.0224034	3.4164		201234_at	ILK	0.684558	0.00487221
	222453_at	CYBRD1	0.0232215	3.41179		221534_at	C11ORF68	0.684497	0.00487751
	214254_at	MAGEA4	0.0224219	3.39807		218181_s_at	MAP4K4	0.684395	0.0048864
	1555579_s_at	PTPRM	0.00156614	3.38096		207510_at	BDKRB1	0.683043	0.00500563
	203417_at	MFAP2	0.0281552	3.36735		223024_at	AP1M1	0.682686	0.00503758
	206382_s_at	BDNF	0.0405325	3.35683		226437_at	YIF1B	0.682304	0.0050718
	213113_s_at	SLC43A3	0.037825	3.35601		224911_s_at	DCBLD2	0.682167	0.00508419
	203381_s_at	APOE	0.0388384	3.34927		214841_at	CNIH3	0.679578	0.00532185
	226408_at	TEAD2	0.0363652	3.33648		221870_at	EHD2	0.678195	0.00545233
	224733_at	CMTM3	0.0375257	3.31586		213428_s_at	COL6A1	0.678106	0.0054608
	202998_s_at	LOXL2	0.0165065	3.29957		231380_at	C8ORF34	0.677765	0.0054934
	216705_s_at	ADA	0.0109259	3.29375		222867_s_at	MED31	0.677656	0.00550383
	209875_s_at	SPP1	0.013257	3.29177		236387_at	CCNT2-AS1	0.677502	0.00551865
	221870_at	EHD2	0.00332855	3.29022		225582_at	ITPRIP	0.676572	0.00560872
	205862_at	GREB1	0.00220782	3.28902		208970_s_at	UROD	0.676339	0.00563146
	209191_at	TUBB6	0.0306125	3.27619		226991_at	NFATC2	0.676016	0.00566306
	220102_at	FOXL2	0.0109007	3.2724		244128_x_at	GLIS1	0.675587	0.00570535
	213238_at	ATP10D	0.00531893	3.26895		227092_at	LOC101927752	0.675438	0.00572
	201272_at	AKR1B1	0.00916498	3.26227		206448_at	ZNF365	0.674168	0.00584675
	202133_at	WWTR1	0.0148447	3.25919		219279_at	DOCK10	0.67272	0.00599401
	219987_at	ERVMER34-1	0.0247294	3.23468		210151_s_at	DYRK3	0.672527	0.00601382
	226607_at	C20ORF194	0.00962172	3.23168		229224_x_at	LOC643085	0.671656	0.00610409
	218380_at	LOC728392	0.0121331	3.20352		201470_at	GSTO1	0.670257	0.0062511
	213201_s_at	TNNT1	0.0319482	3.20181		202637_s_at	ICAM1	0.669505	0.0063314
	229796_at	SIX4	0.0164255	3.19075		200820_at	PSMD8	0.66884	0.00640295
	214749_s_at	ARMCX6	0.0330345	3.18805		201570_at	SAMM50	0.666663	0.00664182
	232486_at	LRFN1	0.00253267	3.18101		226436_at	RASSF4	0.665855	0.00673232
	204140_at	TPST1	0.0387852	3.15764		202948_at	IL1R1	0.665822	0.00673601
	226590_at	ZNF618	0.0418857	3.15739		209503_s_at	PSMC5	0.665493	0.00677307
	243688_at	LOC90768	0.0244495	3.14516		232520_s_at	NSFL1C	0.665467	0.0067761
	228667_at	AGPAT4	0.012447	3.13878		202513_s_at	PPP2R5D	0.664346	0.00690371
	229518_at	FAM46B	0.00174975	3.12518		212552_at	HPCAL1	0.664048	0.006938
	224909_s_at	PREX1	0.00154502	3.11218		213302_at	PFAS	0.663257	0.00702968
	201431_s_at	DPYSL3	0.0494241	3.10733		223248_at	HSDL1	0.662821	0.00708054
	229002_at	FAM69B	0.0231759	3.10618		205119_s_at	FPR1	0.661735	0.00720853
	239153_at	HOTAIR	0.0323913	3.08801		202252_at	RAB13	0.661706	0.007212
	219566_at	PLEKHF1	0.0127139	3.08632		226571_s_at	PTPRS	0.660993	0.00729708
	213069_at	HEG1	0.0160124	3.08512		1569366_a_at	ZNF569	0.660405	0.00736787
	1569366_a_at	ZNF569	0.00127315	3.07791		220027_s_at	RASIP1	0.659547	0.00747211
	227204_at	PARD6G	0.0109845	3.07415		1552489_s_at	MPP4	0.658104	0.00765
	218656_s_at	LHFP	0.0379073	3.06506		219714_s_at	CACNA2D3	0.65794	0.00767033
	204086_at	PRAME	0.0441383	3.0625		226955_at	AFAP1L1	0.657933	0.00767121
	226571_s_at	PTPRS	0.00222817	3.06235		231040_at	RORB	0.657544	0.00771986
	228802_at	RBPMS2	0.0303445	3.02483		202998_s_at	LOXL2	0.657263	0.00775516
	219282_s_at	TRPV2	0.0363513	3.02199		221591_s_at	FAM64A	0.657199	0.0077632
	218959_at	HOXC10	0.0447374	3.01023		208642_s_at	XRCC5	0.656871	0.00780457
	204836_at	GLDC	0.0214987	3.01018		228269_x_at	KCNIP3	0.656583	0.00784097
	207808_s_at	PROS1	0.010932	2.99408		219310_at	SYNDIG1	0.656446	0.00785837
	219170_at	FSD1	0.0216062	2.9808		227204_at	PARD6G	0.656373	0.00786774
	225755_at	KLHDC8B	0.007868	2.96594		219686_at	STK32B	0.656109	0.00790126
	212554_at	CAP2	0.0102359	2.95079		219240_s_at	C10ORF88	0.655909	0.00792692
	209263_x_at	TSPAN4	9.87753e-05	2.95006		224833_at	ETS1	0.655553	0.00797256
	206018_at	FOXG1	0.00942473	2.94885		204392_at	CAMK1	0.65519	0.00801928
	227059_at	GPC6	0.00522747	2.94516		202627_s_at	SERPINE1	0.654737	0.00807792
	203185_at	RASSF2	0.00190963	2.93098		230644_at	LRFN5	0.654492	0.00810976
	217897_at	FXYD6	0.018594	2.92265		212104_s_at	RBFOX2	0.654352	0.008128
	219113_x_at	HSD17B14	0.0163977	2.90784		232099_at	PCDHB16	0.654119	0.00815853
	218922_s_at	CERS4	0.0281607	2.90654		223395_at	ABI3BP	0.653715	0.00821144
	231166_at	GPR155	0.0374601	2.8958		217923_at	PEF1	0.653379	0.00825575
	227239_at	FAM126A	0.0479608	2.8927		224947_at	RNF26	0.653244	0.00827354
	238763_at	RBM20	0.0279218	2.89129		220974_x_at	SFXN3	0.65277	0.00833648
	1553138_a_at	ANKLE1	0.00295813	2.8885		1570153_at	CCDC169	0.651884	0.00845503
	202897_at	SIRPA	0.00132321	2.88506		204580_at	MMP12	0.651843	0.00846058
	235343_at	VASH2	0.0293661	2.88243		211675_s_at	MDFIC	0.650721	0.00861272
	231930_at	ELMOD1	0.0277668	2.87209		224909_s_at	PREX1	0.649811	0.00873772
	206120_at	CD33	0.00243706	2.86545		227080_at	ZNF697	0.6488	0.00887809
	231579_s_at	TIMP2	0.00801768	2.83928		226372_at	CHST11	0.647956	0.00899673
	210139_s_at	PMP22	0.0170414	2.8351		229846_s_at	MAPKAP1	0.647926	0.00900102
	1554593_s_at	SLC1A6	0.0259573	2.82345		235085_at	SGK223	0.647866	0.00900945
	222161_at	NAALAD2	0.000290571	2.81596		227941_at	LOC339803	0.647085	0.00912048
	206182_at	ZNF134	0.00695563	2.81029		218231_at	NAGK	0.646973	0.00913648
	220260_at	TBC1D19	0.0159284	2.79642		223346_at	VPS18	0.6469	0.00914694
	204036_at	LPAR1	0.0159322	2.75882		209117_at	WBP2	0.646365	0.00922371
	226436_at	RASSF4	0.00591063	2.74952		213617_s_at	TPGS2	0.64628	0.00923599
	213110_s_at	COL4A5	0.0235174	2.73677		1555579_s_at	PTPRM	0.644872	0.00944081
	213603_s_at	RAC2	0.0195633	2.7361		209156_s_at	COL6A2	0.644299	0.00952506
	217767_at	C3	0.0363704	2.72395		200682_s_at	UBE2L3	0.644272	0.00952912
	211737_x_at	PTN	0.0472034	2.72392		206228_at	PAX2	0.644258	0.00953121
	37408_at	MRC2	0.00832795	2.71561		213238_at	ATP10D	0.643443	0.00965213
	219882_at	TTLL7	0.0246322	2.70833		221002_s_at	TSPAN14	0.642882	0.00973619
	202806_at	DBN1	0.0465369	2.70308		218561_s_at	LYRM4	0.642821	0.00974536
	212012_at	PXDN	0.0285338	2.70139		225201_s_at	MRPL14	0.642437	0.00980332
	201462_at	SCRN1	0.0278202	2.69908		223479_s_at	CHCHD5	0.642192	0.00984039
	220270_at	RNF17	0.047318	2.68435		201396_s_at	SGTA	0.641902	0.00988438
	221885_at	DENND2A	0.0479782	2.68434		200720_s_at	ACTR1A	0.641767	0.00990485
	206703_at	CHRNB1	0.0131629	2.66629		206100_at	CPM	0.641483	0.00994819
	1552489_s_at	MPP4	0.0439067	2.64608		200709_at	FKBP1A	0.640966	0.0100275
	225242_s_at	CCDC80	0.0449905	2.64036		229151_at	SLC14A1	0.640537	0.0100935
	230040_at	ADAMTS18	0.00759322	2.60745		210517_s_at	AKAP12	0.639603	0.0102388
	228489_at	TM4SF18	0.0107074	2.59898		225294_s_at	TRAPPC1	0.639526	0.0102508
	206448_at	ZNF365	0.00631794	2.59822		208827_at	PSMB6	0.638838	0.0103589
	205918_at	SLC4A3	0.0470206	2.59796		207090_x_at	ZFP30	0.638754	0.0103722
	201137_s_at	HLA-DPB1	0.0407758	2.59256		203695_s_at	DFNA5	0.63844	0.0104218
	201389_at	ITGA5	0.00919313	2.58378		225329_at	MCRIP1	0.638301	0.0104438
	220793_at	SAGE1	0.0394586	2.57272		204218_at	ANAPC15	0.637993	0.0104928
	236163_at	LIX1	0.0434457	2.5596		218774_at	DCPS	0.637666	0.010545
	210113_s_at	NLRP1	0.0465116	2.54701		226237_at	COL8A1	0.63733	0.0105988
	226152_at	TTC7B	0.00413943	2.53717		1554016_a_at	USB1	0.637005	0.0106511
	235169_at	FBXO27	0.0020738	2.53643		206445_s_at	PRMT1	0.63645	0.0107408
	204428_s_at	LCAT	0.00606363	2.53132		212097_at	CAV1	0.636099	0.010798
	225303_at	KIRREL	0.045936	2.53043		218718_at	PDGFC	0.634721	0.0110242
	229782_at	RMST	0.0152977	2.51024		203879_at	PIK3CD	0.634565	0.0110502
	213262_at	SACS	0.0343044	2.50878		204173_at	MYL6B	0.634369	0.0110827
	211709_s_at	CLEC11A	0.00927956	2.50586		218130_at	C17ORF62	0.634304	0.0110935
	202756_s_at	GPC1	0.0357394	2.50166		217897_at	FXYD6	0.633967	0.0111497
	226638_at	ARHGAP23	0.0165301	2.49996		221887_s_at	DFNB31	0.633	0.0113121
	218675_at	SLC22A17	0.0231918	2.49806		223009_at	LAMTOR1	0.632784	0.0113487
	239823_at	LOC101927841	0.00774354	2.49728		215773_x_at	PARP2	0.632761	0.0113524
	210933_s_at	FSCN1	0.0278981	2.49652		201232_s_at	PSMD13	0.632502	0.0113964
	224833_at	ETS1	0.0374973	2.49396		201106_at	GPX4	0.632288	0.0114328
	219305_x_at	FBXO2	0.0064765	2.49052		228776_at	GJC1	0.63187	0.0115042
	1552562_at	ZNF570	0.0136805	2.45527		211990_at	HLA-DPA1	0.631045	0.0116461
	219892_at	TM6SF1	0.0135226	2.44674		212561_at	DENND5A	0.630843	0.0116811
	1552531_a_at	NLRP11	0.00318685	2.44628		223967_at	ANGPTL6	0.630786	0.0116909
	207899_at	GIP	0.00972209	2.44303		44702_at	SYDE1	0.630392	0.0117594
	227933_at	LINGO1	0.0317033	2.4423		204114_at	NID2	0.630046	0.0118197
	203173_s_at	C16ORF62	0.00347689	2.43434		239537_at	ST8SIA2	0.629965	0.0118338
	227941_at	LOC339803	0.0334986	2.43057		224439_x_at	RNF7	0.629411	0.011931
	231666_at	PAX3	0.0388455	2.42069		229065_at	SLC35F3	0.629386	0.0119354
	204249_s_at	LMO2	0.0122932	2.41849		201859_at	SRGN	0.628936	0.0120148
	204042_at	WASF3	0.0214865	2.40861		224330_s_at	MRPL27	0.628691	0.0120582
	204580_at	MMP12	0.0184687	2.40457		203006_at	INPP5A	0.628573	0.0120792
	226991_at	NFATC2	0.0331284	2.39568		218652_s_at	PIGG	0.627622	0.0122492
	236565_s_at	LARP6	0.0311497	2.39377		202363_at	SPOCK1	0.627456	0.0122791
	219268_at	ETNK2	0.000166124	2.39298		200645_at	GABARAP	0.626813	0.0123953
	209990_s_at	GABBR2	0.0414916	2.38404		203022_at	RNASEH2A	0.625536	0.0126286
	242064_at	SDK2	0.0143558	2.37787		220840_s_at	C1ORF112	0.625491	0.0126368
	202800_at	SLC1A3	0.0415334	2.36639		232080_at	HECW2	0.625473	0.0126402
	223468_s_at	RGMA	0.00980871	2.36295		226895_at	NFIC	0.625431	0.0126479
	235758_at	PNMA6A	0.0489416	2.35729		1552562_at	ZNF570	0.625175	0.012695
	236075_s_at	LOC101928000	0.0370358	2.35203		230258_at	GLIS3	0.624394	0.01284
	205802_at	TRPC1	0.0373008	2.33631		200786_at	PSMB7	0.624058	0.0129027
	213155_at	WSCD1	0.0135302	2.33226		200846_s_at	PPP1CA	0.62393	0.0129267
	232051_at	CCDC102A	0.0265213	2.3285		208483_x_at	KRT33A	0.6236	0.0129886
	228620_at	LOC101927027	0.0434316	2.32742		225187_at	CCAR2	0.62259	0.0131797
	204830_x_at	PSG5	0.0466287	2.32498		208581_x_at	MT1X	0.622053	0.0132821
	231122_x_at	ZDHHC19	0.00339432	2.32342		200783_s_at	STMN1	0.621901	0.0133112
	214039_s_at	LAPTM4B	0.0143152	2.30432		211714_x_at	TUBB	0.621698	0.0133501
	231618_s_at	SUN3	0.0433236	2.30342		212680_x_at	PPP1R14B	0.620813	0.013521
	221887_s_at	DFNB31	0.00998203	2.29562		206371_at	FOLR3	0.620475	0.0135868
	206377_at	FOXF2	0.0305339	2.2955		226416_at	ERI1	0.620096	0.0136607
	223616_at	ZNF649	0.0177774	2.29446		201763_s_at	DAXX	0.619813	0.0137161
	230345_at	SEMA7A	0.0258168	2.29426		241353_s_at	LOC100507507	0.619494	0.0137788
	235779_at	ZNF790-AS1	0.0485859	2.27969		203921_at	CHST2	0.619298	0.0138174
	226705_at	FGFR1	0.0313906	2.26584		204614_at	SERPINB2	0.619079	0.0138606
	240037_at	ITPRIPL1	0.0297743	2.26141		218834_s_at	TMEM132A	0.618918	0.0138925
	232918_at	MIR4435-2HG	0.024329	2.243		221711_s_at	BABAM1	0.618627	0.0139502
	210151_s_at	DYRK3	0.0443377	2.22363		203720_s_at	ERCC1	0.618575	0.0139605
	230664_at	H2BFXP	0.0338384	2.22172		219468_s_at	CUEDC1	0.618236	0.0140281
	203921_at	CHST2	0.0100378	2.22156		213330_s_at	STIP1	0.61779	0.0141174
	336_at	TBXA2R	0.0423444	2.20518		219288_at	C3ORF14	0.617684	0.0141386
	1555573_at	CFAP46	0.0132521	2.20393		222749_at	SUFU	0.617131	0.0142501
	231380_at	C8ORF34	0.0303418	2.19844		225558_at	GIT2	0.616893	0.0142982
	227823_at	RGAG4	0.0143601	2.18935		218530_at	FHOD1	0.616803	0.0143164
	212561_at	DENND5A	0.0154984	2.18209		202589_at	TYMS	0.616143	0.0144507
	219616_at	ACSS3	0.0275883	2.17443		217546_at	MT1M	0.61598	0.014484
	205088_at	MAMLD1	0.0451738	2.1704		209780_at	PHTF2	0.615536	0.0145752
	229280_s_at	CASC15	0.0211646	2.16305		212012_at	PXDN	0.61547	0.0145886
	206228_at	PAX2	0.0332831	2.16138		236304_at	LINC00702	0.615386	0.014606
	47550_at	LZTS1	0.0406568	2.15762		202128_at	AREL1	0.615283	0.0146271
	238009_at	SOX5	0.016676	2.1545		204812_at	ZW10	0.61527	0.01463
	212358_at	CLIP3	0.0194752	2.15436		207831_x_at	DHPS	0.614896	0.0147072
	1557545_s_at	RNF165	0.0320355	2.14888		209822_s_at	VLDLR	0.613858	0.0149234
	207035_at	SLC30A3	0.0124756	2.14312		205862_at	GREB1	0.613434	0.0150122
	212509_s_at	MXRA7	0.00918914	2.13647		213179_at	CNOT9	0.613401	0.0150193
	210862_s_at	SARDH	0.00687618	2.13447		200654_at	P4HB	0.613384	0.0150228
	228988_at	ZNF711	0.0453481	2.13366		219566_at	PLEKHF1	0.613152	0.0150717
	230696_at	ATP2A1-AS1	0.0230359	2.1276		218755_at	KIF20A	0.613035	0.0150965
	220091_at	SLC2A6	0.00514885	2.12401		205574_x_at	BMP1	0.612928	0.0151191
	204392_at	CAMK1	0.0342605	2.12188		218333_at	DERL2	0.612437	0.015223
	223794_at	ARMC4	0.0363054	2.10744		223113_at	TMEM138	0.612324	0.0152472
	1552793_at	C8ORF31	0.0170898	2.10578		227263_at	C8ORF58	0.612272	0.0152583
	209822_s_at	VLDLR	0.00580944	2.09524		201885_s_at	CYB5R3	0.612154	0.0152834
	231836_at	HKR1	0.0448418	2.09498		212526_at	SPG20	0.611781	0.015363
	219469_at	DYNC2H1	0.0133517	2.09366		202639_s_at	RANBP3	0.611544	0.015414
	1560750_at	LOC151121	0.0261271	2.09128		44563_at	WRAP53	0.611213	0.015485
	208504_x_at	PCDHB11	0.0072999	2.08869		1553976_a_at	DPCD	0.61092	0.0155483
	235411_at	PGBD1	0.0136719	2.07166		218070_s_at	GMPPA	0.610898	0.015553
	212158_at	SDC2	0.0314322	2.0675		218961_s_at	PNKP	0.609907	0.0157685
	214994_at	APOBEC3F	0.0369939	2.06364		211730_s_at	POLR2L	0.609296	0.0159023
	209890_at	TSPAN5	0.000987213	2.05512		201594_s_at	PPP4R1	0.609279	0.0159061
	1558920_at	SLC8A1-AS1	0.0112637	2.05501		230218_at	HIC1	0.608671	0.0160402
	232228_at	ZNF530	0.0454247	2.0497		216598_s_at	CCL2	0.608627	0.0160501
	238865_at	PABPC4L	0.0313414	2.04449		37384_at	PPM1F	0.60838	0.0161048
	205483_s_at	ISG15	0.0080335	2.04179		200035_at	CTDNEP1	0.608336	0.0161146
	227976_at	SMIM10	0.0116924	2.03755		207707_s_at	SEC13	0.608295	0.0161237
	219851_at	ZNF613	0.0266343	2.03459		200931_s_at	VCL	0.607783	0.0162377
	244655_at	LOC100507311	0.0211621	2.03423		235411_at	PGBD1	0.607445	0.0163134
	227195_at	ZNF503	0.00444916	2.02823		201069_at	MMP2	0.606891	0.0164379
	220976_s_at	KRTAP1-1	0.0438151	2.02286		210009_s_at	GOSR2	0.60682	0.0164541
	236387_at	CCNT2-AS1	0.0102976	2.02113		224608_s_at	VPS25	0.6068	0.0164587
	44702_at	SYDE1	0.00331501	2.01787		219124_at	TTI2	0.606719	0.016477
	205517_at	GATA4	0.0467086	2.01704		228128_x_at	PAPPA	0.606675	0.0164868
	1561394_s_at	KIAA1755	0.0291325	2.00971		223749_at	C1QTNF2	0.606167	0.0166019
	207102_at	AKR1D1	0.0332786	2.00509		230069_at	SFXN1	0.60612	0.0166127
	226282_at	PTPN14	0.0226523	2.00068		228640_at	PCDH7	0.606073	0.0166234
	207210_at	GABRA3	0.0257562	1.99825		227063_at	TMEM256	0.605816	0.016682
	234689_at	PTCHD4	0.0459255	1.9958		202505_at	SNRPB2	0.60577	0.0166925
	226743_at	SLFN11	0.0335737	1.99477		202432_at	PPP3CB	0.605393	0.0167787
	208025_s_at	HMGA2	0.0228447	1.98664		227713_at	KATNAL1	0.604666	0.0169458
	221908_at	RNFT2	0.0168594	1.98496		223265_at	SH3BP5L	0.604039	0.0170911
	220225_at	IRX4	0.015693	1.97146		235391_at	FAM92A1	0.60366	0.0171795
	221946_at	C9ORF116	0.0165253	1.96715		202133_at	WWTR1	0.602869	0.0173648
	1568615_a_at	SRD5A3-AS1	0.0452079	1.9546		235840_at	ZKSCAN3	0.602804	0.0173801
	227386_s_at	TMEM200B	0.00280759	1.94908		201364_s_at	OAZ2	0.6028	0.017381
	223284_at	NAT14	0.0256055	1.93731		230345_at	SEMA7A	0.602705	0.0174033
	213996_at	YPEL1	0.00834645	1.9251		1557486_at	ANKRD44-IT1	0.602617	0.0174242
	237273_at	KCNU1	0.0302412	1.90952		202766_s_at	FBN1	0.602445	0.0174647
	1570155_at	LINC01111	0.0225633	1.90649		213010_at	PRKCDBP	0.602236	0.0175143
	228093_at	ZNF599	0.0458421	1.90326		206855_s_at	HYAL2	0.601721	0.0176366
	203637_s_at	MID1	0.000701976	1.88584		228500_at	THAP8	0.601702	0.0176411
	240771_at	C1ORF101	0.0392513	1.8857		231846_at	FOXRED2	0.601685	0.0176453
	229065_at	SLC35F3	0.0345305	1.87707		203729_at	EMP3	0.601492	0.0176912
	231179_at	IP6K3	0.0400508	1.87433		209103_s_at	UFD1L	0.601346	0.017726
	233835_at	LOC90246	0.0207842	1.86966		226409_at	TBC1D20	0.601293	0.0177387
	244343_at	LOC100507330	0.0411461	1.86886		1560339_s_at	NAP1L4	0.600757	0.0178674
	229224_x_at	LOC643085	0.0424405	1.86635		228104_at	PLXNA4	0.600253	0.0179888
	221207_s_at	NBEA	0.0491368	1.86072		209432_s_at	CREB3	0.600063	0.0180347
	234529_at	PCGEM1	0.03801	1.85595		216705_s_at	ADA	0.599996	0.0180511
	225673_at	MYADM	0.0416384	1.85558		208780_x_at	VAPA	0.599994	0.0180514
	203088_at	FBLN5	0.042369	1.85277		209236_at	SLC23A2	0.599258	0.0182306
	1554076_s_at	TMEM136	0.0357533	1.85215		223457_at	COPG2	0.598314	0.0184625
	230903_s_at	TDRP	0.0149214	1.84638		214994_at	APOBEC3F	0.598173	0.018497
	229929_at	SPSB4	0.0354217	1.84249		209149_s_at	TM9SF1	0.598008	0.0185379
	1562783_at	LOC100128840	0.0149179	1.83933		208756_at	EIF3I	0.597951	0.018552
	226683_at	SNX18	0.0423423	1.83694		222742_s_at	IFT22	0.597852	0.0185767
	210118_s_at	IL1A	0.0230386	1.82536		1552277_a_at	MSANTD3	0.597461	0.0186738
	206211_at	SELE	0.0470234	1.82255		216237_s_at	MCM5	0.597179	0.018744
	203665_at	HMOX1	0.0324978	1.82144		231806_s_at	STK36	0.596978	0.0187942
	238147_at	TRIM46	0.0244169	1.81529		202595_s_at	LEPROTL1	0.596892	0.0188158
	207714_s_at	SERPINH1	0.00213523	1.8069		203045_at	NINJ1	0.596864	0.0188227
	213906_at	MYBL1	0.0195738	1.80353		204247_s_at	CDK5	0.59655	0.0189013
	208471_at	HPR	0.0212656	1.79761		229796_at	SIX4	0.596311	0.0189615
	206106_at	MAPK12	0.043469	1.78316		205957_at	PLXNB3	0.595875	0.0190716
	220750_s_at	P3H1	0.0093081	1.77943		223386_at	FAM118B	0.595841	0.0190801
	230251_at	LINC00473	0.0050476	1.76908		213069_at	HEG1	0.595743	0.019105
	207011_s_at	PTK7	0.0456772	1.76619		204612_at	PKIA	0.595524	0.0191604
	238141_s_at	LOC100996246	0.0290556	1.76291		225755_at	KLHDC8B	0.595435	0.0191831
	236304_at	LINC00702	0.00892425	1.7594		206924_at	IL11	0.595076	0.0192743
	221450_x_at	PCDHB13	0.0247336	1.75085		204027_s_at	METTL1	0.594603	0.0193953
	241670_x_at	NBAT1	0.0407578	1.74575		204103_at	CCL4	0.594445	0.0194359
	219894_at	MAGEL2	0.0300826	1.74166		221644_s_at	SLC45A2	0.594259	0.0194835
	1564072_at	MYH16	0.0209476	1.71985		203370_s_at	PDLIM7	0.594185	0.0195025
	203298_s_at	JARID2	0.000533633	1.71123		202122_s_at	PLIN3	0.59379	0.0196043
	226565_at	TMEM99	0.00584345	1.70983		202348_s_at	TOR1A	0.593763	0.0196112
	216080_s_at	FADS3	0.0432346	1.69961		201272_at	AKR1B1	0.593732	0.0196193
	232531_at	EMX2OS	0.0321158	1.69891		201157_s_at	NMT1	0.593657	0.0196388
	227080_at	ZNF697	0.00158747	1.69335		204830_x_at	PSG5	0.593524	0.0196732
	218834_s_at	TMEM132A	0.0334629	1.69092		203088_at	FBLN5	0.592914	0.0198316
	31874_at	GAS2L1	0.0123435	1.68685		210125_s_at	BANF1	0.591127	0.0203014
	224469_s_at	INF2	0.00316265	1.64735		203109_at	UBE2M	0.591002	0.0203345
	223967_at	ANGPTL6	0.0119444	1.63806		225464_at	FRMD6	0.590857	0.0203731
	227727_at	MRGPRF	0.0207285	1.63683		204690_at	STX8	0.590485	0.0204724
	220588_at	BCAS4	0.0178802	1.6336		201080_at	PIP4K2B	0.590012	0.0205989
	206254_at	EGF	0.038768	1.63299		203173_s_at	C16ORF62	0.589993	0.0206041
	228249_at	C11ORF74	0.00645447	1.62781		203851_at	IGFBP6	0.58975	0.0206692
	222283_at	ZNF480	0.0230325	1.6243		215452_x_at	SUMO4	0.589663	0.0206925
	223395_at	ABI3BP	0.030157	1.61091		201342_at	SNRPC	0.589389	0.0207665
	1553072_at	BNIPL	0.0455114	1.60863		212185_x_at	MT2A	0.589225	0.0208106
	220282_at	RIC3	0.0373097	1.60518		208749_x_at	FLOT1	0.589214	0.0208138
	224995_at	SPIRE1	0.031143	1.60234		217932_at	MRPS7	0.589102	0.0208441
	212739_s_at	NME4	0.0227228	1.59636		212313_at	CHMP7	0.588932	0.0208902
	1563495_at	SLC9C2	0.0496626	1.5944		226705_at	FGFR1	0.588771	0.0209339
	236614_at	LOC729683	0.0266553	1.59304		236175_at	TRIM55	0.587867	0.0211805
	219309_at	C22ORF46	0.0357516	1.59143		224927_at	PPP1R18	0.587862	0.0211816
	227313_at	CNPY4	0.0279152	1.5891		229989_at	FDXACB1	0.587767	0.0212077
	219637_at	ARMC9	0.0268992	1.57763		226451_at	FDX1L	0.587737	0.021216
	222571_at	ST6GALNAC6	0.0432836	1.55964		228773_at	LOC100506100	0.587647	0.0212407
	218629_at	SMO	0.034369	1.55755		217780_at	WDR83OS	0.587608	0.0212515
	46665_at	SEMA4C	0.0482905	1.55385		209166_s_at	MAN2B1	0.587462	0.0212915
	223703_at	C10ORF11	0.0288527	1.5509		221207_s_at	NBEA	0.587168	0.0213725
	203865_s_at	ADARB1	0.0227291	1.53222		225570_at	SLC41A1	0.587127	0.0213839
	205119_s_at	FPR1	0.0186473	1.52889		242915_at	ZNF682	0.58707	0.0213997
	1561270_at	ZNF429	0.0346172	1.52859		202991_at	STARD3	0.587028	0.0214112
	205957_at	PLXNB3	0.0309765	1.52619		226175_at	TTC9C	0.586951	0.0214325
	221218_s_at	TPK1	0.0405469	1.50088		204767_s_at	FEN1	0.586935	0.021437
	218418_s_at	KANK2	0.0111634	1.49853		207035_at	SLC30A3	0.586711	0.0214989
	225050_at	ZNF512	0.0104163	1.49124		218117_at	RBX1	0.586699	0.0215024
	1562619_at	NME9	0.0153975	1.49066		236614_at	LOC729683	0.586582	0.0215347
	202084_s_at	SEC14L1	0.00317482	1.48272		228499_at	PFKFB4	0.58655	0.0215435
	202589_at	TYMS	0.0011748	1.4719		209604_s_at	GATA3	0.586505	0.0215561
	206371_at	FOLR3	0.0255709	1.44631		205517_at	GATA4	0.586222	0.0216347
	205497_at	ZNF175	0.00833464	1.44407		212787_at	YLPM1	0.586137	0.0216585
	209018_s_at	PINK1	0.00159339	1.42726		220225_at	IRX4	0.586104	0.0216678
	219781_s_at	ZNF771	0.0286741	1.42244		1552531_a_at	NLRP11	0.585848	0.0217392
	204432_at	SOX12	0.00741194	1.41248		223284_at	NAT14	0.585788	0.0217558
	1552665_at	JMJD1C-AS1	0.0186121	1.40566		230871_at	DHX30	0.58578	0.021758
	206896_s_at	GNG7	0.0262785	1.40009		220964_s_at	RAB1B	0.585328	0.0218848
	209716_at	CSF1	0.041267	1.39487		226545_at	CD109	0.584894	0.022007
	220668_s_at	DNMT3B	0.0150268	1.38857		218996_at	TFPT	0.584513	0.0221147
	218224_at	PNMA1	0.0427288	1.38487		200609_s_at	WDR1	0.584372	0.0221546
	219278_at	MAP3K6	0.0074897	1.3683		201137_s_at	HLA-DPB1	0.584208	0.0222011
	226258_at	AMN1	0.0241006	1.36786		213110_s_at	COL4A5	0.583617	0.0223695
	200720_s_at	ACTR1A	0.00276314	1.36222		205828_at	MMP3	0.583499	0.0224033
	221045_s_at	PER3	0.0118633	1.36168		205596_s_at	SMURF2	0.583436	0.0224213
	218032_at	SNN	0.0137917	1.35456		230696_at	ATP2A1-AS1	0.583191	0.0224916
	227263_at	C8ORF58	0.0030791	1.35056		223033_s_at	SCYL1	0.583059	0.0225293
	1566557_at	BAIAP2-AS1	0.0354552	1.34963		217165_x_at	MT1F	0.582749	0.0226186
	204795_at	PRR3	0.0327153	1.34063		203637_s_at	MID1	0.58264	0.02265
	223265_at	SH3BP5L	0.00649661	1.3364		214710_s_at	CCNB1	0.582531	0.0226814
	203718_at	PNPLA6	0.0219372	1.33418		223687_s_at	LY6K	0.582458	0.0227024
	218181_s_at	MAP4K4	0.0153842	1.29242		211047_x_at	AP2S1	0.581609	0.0229487
	217943_s_at	MAP7D1	0.0114315	1.28688		218667_at	PJA1	0.581293	0.0230409
	202122_s_at	PLIN3	0.00665235	1.28359		209891_at	SPC25	0.581083	0.0231024
	204158_s_at	TCIRG1	0.0274944	1.27861		225303_at	KIRREL	0.580931	0.0231468
	232034_at	LINC00537	0.0241886	1.26998		218061_at	MEA1	0.580836	0.0231747
	212552_at	HPCAL1	0.0436819	1.2608		200885_at	RHOC	0.580605	0.0232426
	219468_s_at	CUEDC1	0.0388389	1.25272		218223_s_at	PLEKHO1	0.579822	0.0234738
	214940_s_at	SMG6	0.0346731	1.25263		202741_at	PRKACB	0.579322	0.0236222
	221591_s_at	FAM64A	0.012736	1.25154		202093_s_at	PAF1	0.579271	0.0236376
	206074_s_at	HMGA1	0.0109254	1.25065		202897_at	SIRPA	0.579239	0.0236469
	218996_at	TFPT	0.020016	1.24979		209849_s_at	RAD51C	0.579224	0.0236517
	219766_at	B9D2	0.020593	1.24672		218514_at	SMG8	0.578965	0.0237288
	45749_at	FAM65A	0.00925174	1.24479		202641_at	ARL3	0.578838	0.0237667
	241233_x_at	ANKRD20A11P	0.0252295	1.23241		212312_at	BCL2L1	0.578663	0.0238193
	209849_s_at	RAD51C	0.0213864	1.23042		212067_s_at	C1R	0.578648	0.0238238
	202814_s_at	HEXIM1	0.00933464	1.2302		206703_at	CHRNB1	0.578565	0.0238486
	218667_at	PJA1	0.00416521	1.2282		235260_s_at	PACRGL	0.578438	0.0238867
	204173_at	MYL6B	0.0123826	1.2238		206298_at	ARHGAP22	0.578438	0.0238868
	213302_at	PFAS	0.00056425	1.22353		218809_at	PANK2	0.578263	0.0239394
	228773_at	LOC100506100	0.0124262	1.21967		220102_at	FOXL2	0.577795	0.0240804
	218217_at	SCPEP1	0.0311384	1.21913		218752_at	ZMAT5	0.577763	0.02409
	1569259_at	DAB1-AS1	0.0227581	1.20852		212829_at	PIP4K2A	0.577594	0.0241412
	221755_at	EHBP1L1	0.0365881	1.20811		232486_at	LRFN1	0.577564	0.0241502
	232965_at	LOC400684	0.013196	1.18577		45828_at	ATP5SL	0.57752	0.0241635
	205596_s_at	SMURF2	0.0208446	1.18555		203810_at	DNAJB4	0.577163	0.0242718
	227107_at	PANX1	0.00295637	1.18178		230440_at	ZNF469	0.576873	0.0243601
	219240_s_at	C10ORF88	0.0012382	1.18116		221653_x_at	APOL2	0.576668	0.0244229
	213476_x_at	TUBB3	0.00841363	1.17724		226007_at	ISCA2	0.576618	0.024438
	206540_at	GLB1L	0.0193909	1.17194		221450_x_at	PCDHB13	0.575934	0.0246477
	225329_at	MCRIP1	0.00553706	1.1713		228660_x_at	SEMA4F	0.575727	0.0247115
	200783_s_at	STMN1	0.00464284	1.16619		201361_at	TMEM109	0.575656	0.0247332
	223024_at	AP1M1	0.0338455	1.15281		226905_at	FAM101B	0.575561	0.0247626
	200709_at	FKBP1A	0.0177127	1.14976		1552546_a_at	LETM2	0.57518	0.0248803
	228725_x_at	PRMT2	0.0148829	1.14877		226415_at	VAT1L	0.574982	0.0249419
	226500_at	ZBTB47	0.0400331	1.12781		206421_s_at	SERPINB7	0.574667	0.0250397
	205441_at	OCEL1	0.0125685	1.12593		239824_s_at	TMEM107	0.574633	0.0250502
	223346_at	VPS18	0.000775388	1.10579		238018_at	FAM150B	0.574303	0.0251533
	203436_at	RPP30	0.0113223	1.1031		202012_s_at	EXT2	0.573935	0.0252682
	50400_at	PAOX	0.0135551	1.10309		227823_at	RGAG4	0.573898	0.0252799
	203187_at	DOCK1	0.00418883	1.10275		236044_at	PLPP4	0.573779	0.0253173
	204315_s_at	GTSE1	0.000726149	1.10162		210113_s_at	NLRP1	0.573767	0.025321
	227512_at	MEX3A	0.0272561	1.09022		209478_at	STRA13	0.573698	0.0253427
	208970_s_at	UROD	0.00869536	1.08864		212100_s_at	POLDIP3	0.573636	0.0253623
	202725_at	POLR2A	0.000931153	1.08761		217774_s_at	TRMT112	0.573339	0.0254556
	202991_at	STARD3	0.0107594	1.0711		31837_at	LMF2	0.573281	0.025474
	230057_at	LOC285178	0.0142209	1.06628		222529_at	SLC25A37	0.573185	0.0255043
	223081_at	PHF23	1.2976e-05	1.0662		219882_at	TTLL7	0.572917	0.0255888
	212032_s_at	PTOV1	0.00763526	1.05668		229518_at	FAM46B	0.572913	0.0255903
	211714_x_at	TUBB	0.00961162	1.05659		219766_at	B9D2	0.572784	0.025631
	1554016_a_at	USB1	0.0018836	1.05546		212859_x_at	MT1E	0.572733	0.0256472
	239147_at	ARSK	0.00485287	1.05378		228620_at	LOC101927027	0.572564	0.0257008
	218861_at	RNF25	0.0352026	1.04819		219282_s_at	TRPV2	0.572504	0.0257198
	213330_s_at	STIP1	0.00100898	1.04757		231666_at	PAX3	0.571853	0.0259272
	1557948_at	PHLDB3	0.0176795	1.0468		219985_at	HS3ST3A1	0.57181	0.0259411
	209336_at	PWP2	0.0115989	1.03551		202041_s_at	FIBP	0.571626	0.0259998
	37384_at	PPM1F	0.0156782	1.03336		202024_at	ASNA1	0.571173	0.0261452
	203119_at	CCDC86	0.0267252	1.02839		228093_at	ZNF599	0.570804	0.0262643
	1553158_at	CEP19	0.0233144	1.02787		203417_at	MFAP2	0.570668	0.0263083
	201040_at	GNAI2	0.0167329	1.02402		226728_at	SLC27A1	0.57062	0.0263236
	223457_at	COPG2	0.00331558	1.01974		209834_at	CHST3	0.57037	0.0264045
	225582_at	ITPRIP	0.0366626	1.0156		218656_s_at	LHFP	0.570348	0.0264117
	227131_at	MAP3K3	0.000489424	1.01461		236565_s_at	LARP6	0.570287	0.0264314
	219310_at	SYNDIG1	0.0448578	1.01328		205086_s_at	NCAPH2	0.570252	0.0264429
	205002_at	AHDC1	0.00740957	1.01137		209306_s_at	SWAP70	0.570203	0.0264587
	222028_at	ZNF45	0.0123228	1.0088		219892_at	TM6SF1	0.569416	0.0267149
	218072_at	COMMD9	0.0255146	1.00711		212996_s_at	URB1	0.569413	0.0267161
	212791_at	C1ORF216	0.00600255	0.998143		203175_at	RHOG	0.569349	0.0267368
	232520_s_at	NSFL1C	0.0152512	0.99777		202369_s_at	TRAM2	0.56921	0.0267824
	225636_at	STAT2	0.0254187	0.99584		211456_x_at	MT1HL1	0.569201	0.0267852
	222749_at	SUFU	0.0144783	0.992773		208394_x_at	ESM1	0.568943	0.0268701
	227882_at	FKRP	0.0174433	0.992402		203252_at	CDK2AP2	0.568765	0.0269285
	213608_s_at	SRRD	0.00176515	0.990754		206685_at	HCG4	0.568552	0.0269985
	218260_at	DDA1	0.00572563	0.982838		200076_s_at	KXD1	0.568314	0.0270772
	210473_s_at	ADGRA3	0.0379964	0.980548		225522_at	AAK1	0.56771	0.0272771
	202641_at	ARL3	0.0188893	0.978158		203152_at	MRPL40	0.567701	0.0272803
	223116_at	BCAR1	0.0364722	0.976357		218634_at	PHLDA3	0.567624	0.0273059
	201518_at	CBX1	0.00397658	0.975561		1554408_a_at	TK1	0.567041	0.0275001
	202009_at	TWF2	0.00111953	0.974709		225244_at	SNAP47	0.567009	0.0275109
	230069_at	SFXN1	0.00304906	0.974328		212509_s_at	MXRA7	0.566969	0.027524
	215535_s_at	AGPAT1	0.00504765	0.974105		219401_at	XYLT2	0.566602	0.0276472
	222220_s_at	TSNAXIP1	0.0156825	0.967836		222593_s_at	SPATS2	0.566443	0.0277004
	218103_at	FTSJ3	0.00270231	0.964628		204115_at	GNG11	0.566238	0.0277693
	32209_at	FAM89B	0.0019988	0.963445		200051_at	SART1	0.565711	0.0279472
	224919_at	MRPS6	0.00303078	0.963441		244623_at	KCNQ5	0.56546	0.0280323
	203459_s_at	VPS16	0.00975399	0.959819		229140_at	ZNF579	0.565452	0.0280349
	244631_at	LOC389834	0.049433	0.958489		218743_at	CHMP6	0.565304	0.0280851
	202326_at	EHMT2	0.00537598	0.953828		1553138_a_at	ANKLE1	0.56492	0.0282156
	205545_x_at	DNAJC8	0.0149151	0.952112		227386_s_at	TMEM200B	0.563446	0.0287212
	225723_at	CCDC167	0.043145	0.948984		220091_at	SLC2A6	0.563314	0.0287669
	203720_s_at	ERCC1	0.0119528	0.947861		236255_at	PLEKHG4B	0.563079	0.0288485
	227421_at	YBEY	0.0135093	0.946618		243362_s_at	LEF1-AS1	0.562976	0.0288841
	218070_s_at	GMPPA	0.0252396	0.934645		206157_at	PTX3	0.562676	0.0289881
	209262_s_at	NR2F6	0.0339297	0.930217		206756_at	CHST7	0.56237	0.0290948
	200827_at	PLOD1	0.0241721	0.928353		212554_at	CAP2	0.562326	0.0291102
	208827_at	PSMB6	0.00388462	0.927471		206522_at	MGAM	0.562266	0.0291311
	212024_x_at	FLII	0.0494296	0.927193		211343_s_at	COL13A1	0.561909	0.0292557
	239824_s_at	TMEM107	0.0148189	0.924573		218744_s_at	PACSIN3	0.561806	0.0292921
	213523_at	CCNE1	0.0359301	0.921181		225473_at	SOGA1	0.561738	0.0293159
	44563_at	WRAP53	0.00134919	0.919521		225808_at	METTL23	0.561705	0.0293275
	35160_at	LDB1	0.00223794	0.916562		239466_at	DUBR	0.561421	0.029427
	203013_at	ECD	0.0167098	0.914836		210428_s_at	HGS	0.561034	0.0295635
	227684_at	S1PR2	0.0494833	0.911228		240771_at	C1ORF101	0.560667	0.0296934
	223009_at	LAMTOR1	0.0130209	0.910415		229063_s_at	CCDC107	0.560352	0.029805
	216237_s_at	MCM5	0.0098128	0.910324		211742_s_at	EVI2B	0.560314	0.0298183
	235177_at	METTL21A	0.00762604	0.910309		207899_at	GIP	0.560234	0.0298468
	218308_at	TACC3	0.0150112	0.904715		217943_s_at	MAP7D1	0.560158	0.029874
	223248_at	HSDL1	0.00303807	0.904307		1555786_s_at	LINC00520	0.56008	0.0299017
	226411_at	EVI5L	0.0196218	0.903628		233562_at	LINC00839	0.560073	0.0299042
	202767_at	ACP2	0.0151262	0.901653		218190_s_at	UQCR10	0.559776	0.0300099
	203245_s_at	LINC00094	0.0266253	0.89954		220976_s_at	KRTAP1-1	0.559712	0.030033
	209698_at	CCHCR1	0.022142	0.897538		1558426_x_at	ORAI2	0.559696	0.0300388
	209377_s_at	HMGN3	0.0304931	0.896238		214297_at	CSPG4	0.559692	0.03004
	227063_at	TMEM256	0.0483933	0.89403		225530_at	MOB3A	0.559684	0.0300427
	218530_at	FHOD1	0.00642353	0.889799		201849_at	BNIP3	0.559433	0.0301327
	223479_s_at	CHCHD5	0.00791002	0.886816		244552_at	ZNF788	0.559303	0.0301792
	209306_s_at	SWAP70	0.0185543	0.885801		231836_at	HKR1	0.559274	0.0301897
	209166_s_at	MAN2B1	0.0207636	0.885096		201231_s_at	ENO1	0.559187	0.0302207
	206037_at	CCBL1	0.0069239	0.878956		230493_at	SHISA2	0.55903	0.0302773
	201885_s_at	CYB5R3	0.0426257	0.878632		207030_s_at	CSRP2	0.558943	0.0303083
	1555783_x_at	PQLC2	0.022044	0.875001		204042_at	WASF3	0.558936	0.0303111
	204247_s_at	CDK5	0.0436346	0.873617		217553_at	STEAP1B	0.558246	0.0305598
	204767_s_at	FEN1	0.0167763	0.871512		203298_s_at	JARID2	0.558109	0.0306097
	212104_s_at	RBFOX2	0.00770687	0.867675		223048_at	SDHAF2	0.55792	0.0306779
	219862_s_at	NARF	0.00425802	0.867636		201186_at	LRPAP1	0.55771	0.0307543
	209537_at	EXTL2	0.0172956	0.866271		201445_at	CNN3	0.557382	0.0308736
	219013_at	GALNT11	0.040993	0.866267		223107_s_at	ZCCHC17	0.557304	0.0309022
	201106_at	GPX4	0.00288278	0.863248		218418_s_at	KANK2	0.557173	0.0309502
	201364_s_at	OAZ2	0.0062027	0.863234		212199_at	MRFAP1L1	0.556978	0.0310213
	1553292_s_at	SGK494	0.0429843	0.861245		227421_at	YBEY	0.556219	0.0313002
	208619_at	DDB1	0.0128161	0.859061		233533_at	KRTAP1-5	0.555912	0.0314134
	222884_at	ZNF346	0.034678	0.858929		223002_s_at	XRN2	0.555898	0.0314187
	200695_at	PPP2R1A	0.0314958	0.856141		52169_at	STRADA	0.555872	0.0314281
	223048_at	SDHAF2	0.0142376	0.855055		207071_s_at	ACO1	0.555817	0.0314484
	49329_at	KLHL22	0.0445859	0.85466		202095_s_at	BIRC5	0.555732	0.0314798
	225096_at	COPRS	0.0128972	0.853547		1561270_at	ZNF429	0.555632	0.0315169
	205443_at	SNAPC1	0.0219843	0.85236		219469_at	DYNC2H1	0.555212	0.0316726
	223351_at	C17ORF80	0.00352756	0.851604		217854_s_at	POLR2E	0.555003	0.0317505
	212996_s_at	URB1	0.00770512	0.851156		209572_s_at	EED	0.554845	0.0318095
	207707_s_at	SEC13	0.00046222	0.849665		229125_at	KANK4	0.554674	0.0318732
	202369_s_at	TRAM2	0.0334692	0.848176		214853_s_at	SHC1	0.554448	0.0319579
	225424_at	GPAM	0.0268701	0.847424		203267_s_at	DRG2	0.554391	0.0319789
	219247_s_at	ZDHHC14	0.0227211	0.846698		212792_at	DPY19L1	0.554388	0.0319803
	222742_s_at	IFT22	0.0298943	0.840635		224602_at	C4ORF3	0.554364	0.0319891
	223113_at	TMEM138	0.0378689	0.83786		201058_s_at	MYL9	0.553814	0.0321958
	224947_at	RNF26	0.00280846	0.836563		227628_at	GPX8	0.553518	0.0323073
	205086_s_at	NCAPH2	0.01211	0.836052		221107_at	CHRNA9	0.553508	0.0323109
	228456_s_at	CDS2	0.0471441	0.834298		203823_at	RGS3	0.553288	0.032394
	226348_at	FUT11	0.0499752	0.833376		231756_at	ZP4	0.553216	0.0324213
	225406_at	TWSG1	0.0459388	0.831779		224332_s_at	MRPL43	0.552896	0.0325427
	229113_s_at	FAAP20	0.0223502	0.829257		202756_s_at	GPC1	0.552878	0.0325494
	231806_s_at	STK36	0.00161111	0.82503		202767_at	ACP2	0.552762	0.0325936
	201594_s_at	PPP4R1	0.00188856	0.823319		220466_at	CCDC15	0.552366	0.0327442
	225689_at	POMGNT2	0.047518	0.822992		226414_s_at	ANAPC11	0.552161	0.0328224
	217782_s_at	GPS1	0.0212016	0.820892		226411_at	EVI5L	0.552067	0.0328582
	202844_s_at	RALBP1	0.0331707	0.820142		220949_s_at	C7ORF49	0.552059	0.0328613
	1553976_a_at	DPCD	0.00966266	0.818222		220140_s_at	SNX11	0.551908	0.0329192
	220160_s_at	KPTN	0.0227739	0.813284		218358_at	CRELD2	0.551803	0.0329591
	215773_x_at	PARP2	0.010881	0.812925		227424_x_at	URB1-AS1	0.551607	0.0330345
	217965_s_at	SAP30BP	0.0129323	0.812802		225636_at	STAT2	0.551605	0.0330351
	202432_at	PPP3CB	0.019056	0.810105		203245_s_at	LINC00094	0.551534	0.0330625
	201342_at	SNRPC	0.00440168	0.808137		203282_at	GBE1	0.551419	0.0331066
	218130_at	C17ORF62	0.00411191	0.807335		225933_at	CCDC137	0.551277	0.0331613
	208634_s_at	MACF1	0.0341447	0.80379		227699_at	L3HYPDH	0.551185	0.0331965
	222439_s_at	THRAP3	0.0223981	0.803502		221190_s_at	C18ORF8	0.55099	0.0332719
	202153_s_at	NUP62	0.017872	0.802753		226751_at	CNRIP1	0.550978	0.0332766
	52169_at	STRADA	0.00439188	0.802376		202725_at	POLR2A	0.550899	0.0333068
	218391_at	SNF8	0.0110441	0.798321		206182_at	ZNF134	0.550896	0.033308
	211934_x_at	GANAB	0.023364	0.796641		225285_at	BCAT1	0.55051	0.0334575
	214733_s_at	YIPF1	0.00541451	0.793707		1553689_s_at	METTL6	0.550338	0.0335242
	225682_s_at	POLR3H	0.0339941	0.793073		49329_at	KLHL22	0.550335	0.0335251
	212348_s_at	KDM1A	0.0143505	0.790373		208912_s_at	CNP	0.550124	0.0336071
	222867_s_at	MED31	0.0175608	0.78894		224259_at	WNT8A	0.549971	0.0336666
	212088_at	PMPCA	0.0235174	0.783531		232918_at	MIR4435-2HG	0.549955	0.0336729
	204300_at	GATB	0.00292081	0.783126		34206_at	ARAP1	0.549941	0.0336782
	228730_s_at	SCRN2	0.0247504	0.782457		202326_at	EHMT2	0.549654	0.0337903
	211047_x_at	AP2S1	0.00182101	0.780791		223106_at	TMEM14C	0.549608	0.0338081
	209117_at	WBP2	0.0156423	0.780436		218217_at	SCPEP1	0.549272	0.0339397
	203045_at	NINJ1	0.0293933	0.778183		226049_at	ERC1	0.548923	0.0340764
	225063_at	UBL7	0.00148931	0.776245		223843_at	SCARA3	0.548727	0.0341535
	203984_s_at	CASP9	0.0370367	0.775555		205372_at	PLAG1	0.548595	0.0342054
	1555736_a_at	AGTRAP	0.035259	0.77462		209081_s_at	COL18A1	0.548481	0.0342503
	218755_at	KIF20A	0.00189481	0.770273		219557_s_at	NRIP3	0.548371	0.0342935
	201763_s_at	DAXX	0.00864817	0.768053		202750_s_at	TFIP11	0.547982	0.0344476
	211767_at	GINS4	0.0250848	0.767969		203459_s_at	VPS16	0.547976	0.0344497
	203452_at	B3GAT3	0.0398823	0.767621		202789_at	PLCG1	0.547747	0.0345405
	206855_s_at	HYAL2	0.00791477	0.766811		201089_at	ATP6V1B2	0.547741	0.0345431
	209503_s_at	PSMC5	0.00272978	0.76632		201474_s_at	ITGA3	0.547631	0.0345867
	202937_x_at	RRP7A	0.0352768	0.764866		212791_at	C1ORF216	0.547225	0.0347481
	223107_s_at	ZCCHC17	0.00448731	0.764441		213139_at	SNAI2	0.547177	0.0347675
	203145_at	SPAG5	0.000376829	0.764373		219394_at	PGS1	0.546891	0.0348813
	225244_at	SNAP47	0.00162454	0.763496		204749_at	NAP1L3	0.546625	0.0349879
	215905_s_at	SNRNP40	0.0140263	0.76105		212646_at	RFTN1	0.546498	0.0350387
	209196_at	WDR46	0.0122954	0.760457		226103_at	NEXN	0.54638	0.035086
	225863_s_at	C19ORF12	0.0219711	0.760012		209990_s_at	GABBR2	0.546367	0.0350915
	219408_at	PRMT7	0.0136928	0.759787		221011_s_at	LBH	0.545976	0.0352487
	219394_at	PGS1	0.00352187	0.759725		228725_x_at	PRMT2	0.545868	0.035292
	204690_at	STX8	0.0178858	0.759001		209875_s_at	SPP1	0.545797	0.0353207
	209149_s_at	TM9SF1	0.040809	0.758184		209364_at	BAD	0.545709	0.0353563
	201267_s_at	PSMC3	0.00914805	0.755006		1557338_x_at	SUCLG2-AS1	0.545576	0.0354102
	211762_s_at	KPNA2	0.0154967	0.754787		232034_at	LINC00537	0.545533	0.0354275
	221534_at	C11ORF68	0.0350137	0.754067		201105_at	LGALS1	0.545529	0.035429
	226717_at	LRTOMT	0.0134477	0.753898		226300_at	MED19	0.545516	0.0354342
	200678_x_at	GRN	0.0310913	0.75259		200083_at	USP22	0.54539	0.0354853
	209478_at	STRA13	0.0495371	0.752435		212082_s_at	MYL6	0.545359	0.0354978
	209171_at	ITPA	0.0449039	0.749814		231122_x_at	ZDHHC19	0.544874	0.0356946
	214853_s_at	SHC1	0.0206522	0.749702		225969_at	ALKBH6	0.544777	0.0357342
	201245_s_at	OTUB1	0.00749953	0.748254		212121_at	TCTN3	0.544762	0.0357401
	202758_s_at	RFXANK	0.0258792	0.743299		204036_at	LPAR1	0.544737	0.0357504
	204204_at	SLC31A2	0.0402508	0.742869		225682_s_at	POLR3H	0.544613	0.035801
	205574_x_at	BMP1	0.0349505	0.741495		220647_s_at	COA4	0.544553	0.0358255
	222593_s_at	SPATS2	0.0109519	0.740868		203185_at	RASSF2	0.543495	0.0362585
	223163_s_at	ZC3HC1	0.0242526	0.736912		225946_at	RASSF8	0.543086	0.0364274
	203197_s_at	C1ORF123	0.00521695	0.736487		219324_at	NOL12	0.54297	0.0364753
	202789_at	PLCG1	0.0170117	0.736383		225096_at	COPRS	0.542889	0.0365087
	209039_x_at	EHD1	0.0241022	0.733398		219243_at	GIMAP4	0.542696	0.0365884
	229119_s_at	ZSWIM7	0.0388563	0.733262		243541_at	IL31RA	0.542193	0.0367973
	216903_s_at	MICU1	0.00969535	0.730889		201431_s_at	DPYSL3	0.542075	0.0368465
	201516_at	SRM	0.0461539	0.728942		208678_at	ATP6V1E1	0.542063	0.0368515
	221488_s_at	CUTA	0.0358326	0.727715		219539_at	GEMIN6	0.542025	0.0368671
	212359_s_at	ZSWIM8	0.0141575	0.7272		218103_at	FTSJ3	0.542021	0.0368691
	202188_at	NUP93	0.0142671	0.726817		203999_at	SYT1	0.541901	0.036919
	219770_at	GTDC1	0.0475848	0.723925		239250_at	ZNF542P	0.54178	0.0369696
	200051_at	SART1	0.028137	0.722961		225863_s_at	C19ORF12	0.541447	0.0371086
	211974_x_at	RBPJ	0.00502132	0.722163		209716_at	CSF1	0.541156	0.0372307
	208624_s_at	EIF4G1	0.0491497	0.721783		206377_at	FOXF2	0.540808	0.0373767
	218809_at	PANK2	0.0285383	0.721272		201546_at	TRIP12	0.540777	0.0373901
	235409_at	MGA	0.0350067	0.719121		212350_at	TBC1D1	0.540667	0.0374363
	219219_at	TMEM160	0.0412209	0.718188		210220_at	FZD2	0.540509	0.0375029
	209103_s_at	UFD1L	0.00336839	0.716899		224659_at	SEPN1	0.540173	0.0376447
	208678_at	ATP6V1E1	0.0166033	0.715327		1562783_at	LOC100128840	0.540107	0.0376728
	235260_s_at	PACRGL	0.0351638	0.713104		200665_s_at	SPARC	0.540026	0.0377071
	34206_at	ARAP1	0.0320871	0.712612		202310_s_at	COL1A1	0.539485	0.0379368
	213357_at	GTF2H5	0.0205724	0.711117		203114_at	SSSCA1	0.539303	0.0380142
	203152_at	MRPL40	0.0169405	0.710215		219432_at	EVC	0.539187	0.0380637
	210014_x_at	IDH3B	0.0323996	0.709642		209953_s_at	CDC37	0.539161	0.0380751
	209449_at	LSM2	0.00853117	0.70931		206540_at	GLB1L	0.539113	0.0380952
	224982_at	AKT1S1	0.0132343	0.709295		227828_s_at	EVA1A	0.538905	0.0381841
	203602_s_at	ZBTB17	0.00103187	0.707533		208799_at	PSMB5	0.538723	0.038262
	202613_at	CTPS1	0.0237874	0.707437		226152_at	TTC7B	0.538693	0.0382749
	229412_at	TAF8	0.0136445	0.705853		219862_s_at	NARF	0.538337	0.0384278
	218514_at	SMG8	0.012003	0.705835		200827_at	PLOD1	0.53824	0.0384693
	230528_s_at	CENPBD1P1	0.0319694	0.705576		209345_s_at	PI4K2A	0.538148	0.0385087
	202535_at	FADD	0.0159174	0.704967		221755_at	EHBP1L1	0.538066	0.0385442
	220968_s_at	TSPAN9	0.0307036	0.701808		226633_at	RAB8B	0.537894	0.0386184
	218107_at	WDR26	0.0135868	0.701425		230930_at	LOC338620	0.537735	0.0386872
	213394_at	MAPKBP1	0.031036	0.7014		222199_s_at	BIN3	0.537632	0.0387315
	200931_s_at	VCL	0.0141077	0.699019		217782_s_at	GPS1	0.537447	0.0388115
	217962_at	NOP10	0.0260036	0.698887		219851_at	ZNF613	0.537425	0.038821
	210027_s_at	APEX1	0.00430393	0.697504		213476_x_at	TUBB3	0.537291	0.0388793
	218702_at	SARS2	0.00348514	0.696184		208025_s_at	HMGA2	0.537281	0.0388832
	201417_at	SOX4	0.0184395	0.695558		238843_at	NPHP1	0.537241	0.0389008
	203050_at	TP53BP1	0.00434027	0.695206		229280_s_at	CASC15	0.537074	0.0389733
	208030_s_at	ADD1	0.018738	0.694287		206461_x_at	MT1H	0.536846	0.0390724
	35671_at	GTF3C1	0.0350358	0.693949		219778_at	ZFPM2	0.536785	0.0390987
	202306_at	POLR2G	0.0172861	0.692121		230057_at	LOC285178	0.536556	0.0391986
	206445_s_at	PRMT1	0.0162093	0.690512		221772_s_at	PPP2R2D	0.536553	0.0392
	1558173_a_at	LUZP1	0.0380507	0.689327		50314_i_at	C20ORF27	0.536082	0.0394059
	235022_at	FAM210A	0.0177724	0.688299		1569259_at	DAB1-AS1	0.535338	0.0397324
	225231_at	CBL	0.0458616	0.686452		209698_at	CCHCR1	0.535263	0.0397654
	203901_at	TAB1	0.0352673	0.68595		209495_at	CEP250	0.535156	0.0398126
	225294_s_at	TRAPPC1	0.0417762	0.681366		226683_at	SNX18	0.535022	0.0398717
	219769_at	INCENP	0.0326424	0.680596		232531_at	EMX2OS	0.534909	0.039922
	225920_at	LOC148413	0.0387517	0.678551		218032_at	SNN	0.534508	0.0400992
	222395_s_at	UBE2Z	0.0403904	0.678537		219278_at	MAP3K6	0.534386	0.0401534
	203267_s_at	DRG2	0.0105365	0.677468		219637_at	ARMC9	0.533789	0.040419
	204837_at	MTMR9	0.037647	0.675812		209196_at	WDR46	0.53352	0.0405394
	235009_at	BOD1L1	0.0138004	0.674834		207829_s_at	BNIP1	0.533488	0.0405538
	33760_at	PEX14	0.00422152	0.674485		214733_s_at	YIPF1	0.533287	0.0406438
	204599_s_at	MRPL28	0.0383354	0.672545		219655_at	SUGCT	0.533258	0.0406565
	218977_s_at	TRNAU1AP	0.0342073	0.669108		211368_s_at	CASP1	0.533225	0.0406713
	202645_s_at	MEN1	0.00834166	0.668109		230903_s_at	TDRP	0.532783	0.0408699
	201199_s_at	PSMD1	0.0456989	0.667526		212696_s_at	RNF4	0.532502	0.0409962
	212269_s_at	MCM3AP	0.0116655	0.665555		37408_at	MRC2	0.532387	0.0410484
	222806_s_at	EMSY	0.0245993	0.663034		1555736_a_at	AGTRAP	0.532354	0.0410632
	226073_at	TMEM218	0.0085776	0.662856		226518_at	KCTD10	0.531995	0.0412255
	225788_at	RRP36	0.00195073	0.661093		200881_s_at	DNAJA1	0.531969	0.0412373
	201396_s_at	SGTA	0.0088691	0.660927		226582_at	LOC400043	0.531403	0.0414942
	201390_s_at	CSNK2B	0.0180767	0.656906		204327_s_at	ZNF202	0.531231	0.0415726
	201080_at	PIP4K2B	0.0473452	0.652576		204955_at	SRPX	0.531057	0.0416517
	212723_at	JMJD6	0.0365345	0.652418		219549_s_at	RTN3	0.530692	0.0418184
	225169_at	INTS4	0.000836938	0.649969		205502_at	CYP17A1	0.530575	0.0418723
	219966_x_at	BANP	0.0139839	0.647905		202868_s_at	POP4	0.530447	0.0419308
	201767_s_at	ELAC2	0.0376739	0.647317		212983_at	HRAS	0.529187	0.0425112
	211052_s_at	TBCD	0.0450634	0.647037		204441_s_at	POLA2	0.52891	0.0426397
	221711_s_at	BABAM1	0.00262708	0.644642		219350_s_at	DIABLO	0.528813	0.042685
	229140_at	ZNF579	0.0335524	0.644291		227697_at	SOCS3	0.528518	0.042822
	200645_at	GABARAP	0.027769	0.64374		224951_at	CERS5	0.528164	0.0429874
	224602_at	C4ORF3	0.0116173	0.642878		203367_at	DUSP14	0.528125	0.0430056
	202027_at	TMEM184B	0.0380646	0.641191		48531_at	TNIP2	0.527962	0.0430817
	224878_at	UBFD1	0.021158	0.639629		209159_s_at	NDRG4	0.527875	0.0431222
	208833_s_at	ATXN10	0.0158519	0.63695		202645_s_at	MEN1	0.527781	0.0431662
	208922_s_at	NXF1	0.00287284	0.63468		200052_s_at	ILF2	0.52746	0.0433169
	203367_at	DUSP14	0.0277934	0.631131		209447_at	SYNE1	0.527359	0.0433645
	203941_at	INTS9	0.0223985	0.630528		223652_at	AS3MT	0.52728	0.0434017
	202408_s_at	PRPF31	0.0218988	0.629825		208012_x_at	SP110	0.527207	0.043436
	223002_s_at	XRN2	0.0211195	0.628913		219966_x_at	BANP	0.527143	0.043466
	209344_at	TPM4	0.0485738	0.627033		218452_at	SMARCAL1	0.52709	0.0434911
	226027_at	SWI5	0.043531	0.626714		201717_at	MRPL49	0.526847	0.0436055
	200881_s_at	DNAJA1	0.000550567	0.625729		1555573_at	CFAP46	0.526824	0.0436164
	223386_at	FAM118B	0.000923864	0.625473		211762_s_at	KPNA2	0.526712	0.0436696
	213726_x_at	TUBB4B	0.0176682	0.62361		204595_s_at	STC1	0.526245	0.0438903
	201157_s_at	NMT1	0.00683521	0.622386		222835_at	THSD4	0.526236	0.0438949
	219997_s_at	COPS7B	0.00101828	0.621498		1561398_at	LINC01505	0.526054	0.0439809
	201570_at	SAMM50	0.00593118	0.620641		1570039_at	TMSB15B	0.525898	0.0440554
	215075_s_at	GRB2	0.0331719	0.617589		226717_at	LRTOMT	0.52569	0.0441543
	205181_at	ZSCAN9	0.0209796	0.616357		223066_at	SNAPIN	0.5256	0.0441973
	210009_s_at	GOSR2	0.0431732	0.616291		229873_at	KCTD21	0.525393	0.044296
	225958_at	PHC1	0.0477289	0.610852		227376_at	GLI3	0.525056	0.0444573
	218123_at	C21ORF59	0.0327483	0.609657		234936_s_at	CC2D2A	0.524758	0.0445999
	204946_s_at	TOP3A	0.0252837	0.609003		200695_at	PPP2R1A	0.524565	0.0446927
	232510_s_at	DPP3	0.0264049	0.608818		208973_at	ERI3	0.524413	0.0447657
	223368_s_at	NTMT1	0.0106425	0.608609		225442_at	DDR2	0.524081	0.0449257
	202093_s_at	PAF1	0.0194049	0.606482		204471_at	GAP43	0.523893	0.0450166
	227521_at	FBXO33	0.0440495	0.605327		205098_at	CCR1	0.523592	0.045162
	204812_at	ZW10	0.0191855	0.60442		218399_s_at	CDCA4	0.5235	0.0452066
	217932_at	MRPS7	0.0126829	0.602775		231947_at	MYCT1	0.523326	0.0452913
	45828_at	ATP5SL	0.0133545	0.602462		203875_at	SMARCA1	0.523177	0.0453636
	200792_at	XRCC6	0.00619725	0.601864		207805_s_at	PSMD9	0.523149	0.0453771
	200042_at	RTCB	0.0169374	0.59979		200775_s_at	HNRNPK	0.522972	0.045463
	208777_s_at	PSMD11	0.0264769	0.599369		219765_at	ZNF329	0.522679	0.0456058
	212696_s_at	RNF4	0.0426169	0.59862		227727_at	MRGPRF	0.522438	0.045724
	203655_at	XRCC1	0.0376355	0.598369		209120_at	NR2F2	0.522341	0.045771
	214107_x_at	LOC440434	0.00847517	0.596926		210862_s_at	SARDH	0.522224	0.0458284
	200820_at	PSMD8	0.0125193	0.596021		209350_s_at	GPS2	0.522002	0.0459374
	217774_s_at	TRMT112	0.0112266	0.595081		212032_s_at	PTOV1	0.521693	0.0460892
	201851_at	SH3GL1	0.0392027	0.594019		214749_s_at	ARMCX6	0.521614	0.0461278
	200682_s_at	UBE2L3	0.00438152	0.593209		203437_at	TMEM11	0.521566	0.0461516
	208717_at	OXA1L	0.0406431	0.593129		209429_x_at	EIF2B4	0.521508	0.04618
	203607_at	INPP5F	0.0268772	0.592357		206969_at	KRT34	0.521476	0.046196
	201231_s_at	ENO1	0.022922	0.589508		209464_at	AURKB	0.521459	0.0462044
	212100_s_at	POLDIP3	0.00543558	0.589382		219867_at	CHODL	0.521405	0.046231
	202858_at	U2AF1	0.028745	0.588411		221641_s_at	ACOT9	0.521298	0.0462834
	226300_at	MED19	0.02687	0.587856		47550_at	LZTS1	0.521155	0.0463544
	225005_at	PHF13	0.0390618	0.58308		213726_x_at	TUBB4B	0.52093	0.0464653
	48531_at	TNIP2	0.02397	0.582432		200634_at	PFN1	0.520915	0.046473
	210386_s_at	MTX1	0.00191676	0.57901		201400_at	PSMB3	0.520542	0.0466576
	221653_x_at	APOL2	0.0448436	0.578773		210024_s_at	UBE2E3	0.520463	0.0466971
	218770_s_at	TMEM39B	0.00636225	0.576445		209174_s_at	QRICH1	0.52045	0.0467034
	209497_s_at	RBM4B	0.0284397	0.575169		217872_at	PIH1D1	0.520383	0.0467366
	225138_at	ZRANB1	0.036943	0.571419		219419_at	RBFA	0.520146	0.0468543
	201542_at	SAR1A	0.0118507	0.570923		227140_at	INHBA	0.519668	0.0470926
	208644_at	PARP1	0.0179015	0.570045		238952_x_at	ZNF829	0.519632	0.0471108
	201470_at	GSTO1	0.0264028	0.568876		218915_at	NF2	0.51928	0.0472869
	242195_x_at	NUMBL	0.022466	0.568755		227976_at	SMIM10	0.519082	0.0473861
	220964_s_at	RAB1B	0.0475897	0.568266		201462_at	SCRN1	0.519063	0.0473957
	219016_at	FASTKD5	0.0436387	0.565697		202598_at	S100A13	0.51904	0.0474072
	209046_s_at	GABARAPL2	0.0340167	0.565587		243027_at	IGSF5	0.518984	0.0474356
	218771_at	PANK4	0.0354599	0.564017		200792_at	XRCC6	0.518981	0.047437
	213617_s_at	TPGS2	0.00679235	0.562598		217796_s_at	NPLOC4	0.518732	0.0475623
	224951_at	CERS5	0.0300717	0.562452		214508_x_at	CREM	0.518397	0.0477311
	208973_at	ERI3	0.00508345	0.561923		202570_s_at	DLGAP4	0.518277	0.0477918
	217854_s_at	POLR2E	0.0167186	0.560366		35160_at	LDB1	0.518205	0.0478281
	213184_at	SENP5	0.0407109	0.55999		219855_at	NUDT11	0.518051	0.0479059
	221190_s_at	C18ORF8	0.027647	0.559856		222862_s_at	AK5	0.517879	0.0479931
	202317_s_at	UBE4B	0.0188846	0.557925		223616_at	ZNF649	0.517449	0.0482113
	200846_s_at	PPP1CA	0.0327522	0.557408		212891_s_at	GADD45GIP1	0.517372	0.0482505
	219713_at	SHPK	0.045429	0.556047		211737_x_at	PTN	0.517349	0.048262
	202024_at	ASNA1	0.0236679	0.555984		214816_x_at	FAAP24	0.516717	0.0485843
	223252_at	HDGFRP2	0.0329186	0.555556		201178_at	FBXO7	0.516685	0.048601
	226265_at	QSER1	0.0404359	0.55534		218380_at	LOC728392	0.516608	0.0486404
	223431_at	BLOC1S4	0.0472386	0.554498		203258_at	DRAP1	0.516496	0.0486973
	218104_at	TEX10	0.0121994	0.553692		219172_at	UBTD1	0.516422	0.0487353
	210296_s_at	PEX2	0.045083	0.553205		204914_s_at	SOX11	0.516194	0.0488525
	218561_s_at	LYRM4	8.79802e-05	0.549834		203324_s_at	CAV2	0.516193	0.0488527
	212953_x_at	CALR	0.00872272	0.548692		203652_at	MAP3K11	0.516157	0.0488713
	203677_s_at	TARBP2	0.0257185	0.547454		229442_at	C18ORF54	0.516139	0.0488804
	202807_s_at	TOM1	0.0304599	0.547444		224823_at	MYLK	0.516129	0.0488857
	217946_s_at	SAE1	0.044816	0.546735		203068_at	KLHL21	0.515673	0.0491205
	218774_at	DCPS	0.0155923	0.54515		222175_s_at	MED15	0.515441	0.0492403
	217923_at	PEF1	0.0115722	0.5433		243816_at	ZNF70	0.515425	0.0492482
	223033_s_at	SCYL1	0.00406001	0.541176		221414_s_at	DEFB126	0.515125	0.0494036
	226557_at	TTC5	0.0210768	0.540991		207714_s_at	SERPINH1	0.515054	0.0494402
	226091_s_at	MRFAP1	0.0289444	0.540361		206343_s_at	NRG1	0.51501	0.0494631
	203502_at	BPGM	0.0495387	0.538051		239153_at	HOTAIR	0.514946	0.0494959
	212034_s_at	EXOC7	0.0128792	0.537119		213154_s_at	BICD2	0.51472	0.0496134
	201528_at	RPA1	0.0310061	0.533156		225575_at	LIFR	0.514706	0.0496205
	201186_at	LRPAP1	0.0491759	0.532101		212723_at	JMJD6	0.514302	0.0498307
	208780_x_at	VAPA	0.00198381	0.530713		204857_at	MAD1L1	0.514231	0.0498676
	1553968_a_at	ADAT3	0.0486952	0.52858		232235_at	DSEL	0.513996	0.0499903
	200057_s_at	NONO	0.0136821	0.526803		219388_at	GRHL2	-0.514093	0.0499399
	218961_s_at	PNKP	0.004667	0.526196		238997_at	PSORS1C3	-0.514266	0.0498493
	217872_at	PIH1D1	0.00755935	0.524409		209498_at	CEACAM1	-0.514624	0.0496632
	201252_at	PSMC4	0.0143994	0.524139		226622_at	MUC20	-0.514652	0.0496489
	221772_s_at	PPP2R2D	0.0206954	0.521135		229396_at	OVOL1	-0.514709	0.049619
	226976_at	KPNA6	0.0255656	0.519309		203757_s_at	CEACAM6	-0.514956	0.0494909
	213287_s_at	KRT10	0.022107	0.516214		235746_s_at	PLA2R1	-0.51496	0.0494887
	203006_at	INPP5A	0.0216052	0.516175		203973_s_at	CEBPD	-0.51498	0.0494783
	221481_x_at	HNRNPD	0.048949	0.515215		217828_at	SLTM	-0.515055	0.0494399
	201232_s_at	PSMD13	0.0347442	0.514326		219615_s_at	KCNK5	-0.515073	0.0494305
	201970_s_at	NASP	0.047409	0.513268		200766_at	CTSD	-0.515362	0.0492809
	212159_x_at	AP2A2	0.037694	0.510919		217983_s_at	RNASET2	-0.515369	0.0492775
	202750_s_at	TFIP11	0.0145802	0.510908		205327_s_at	ACVR2A	-0.515478	0.0492208
	204027_s_at	METTL1	0.0341369	0.510825		244411_at	MINCR	-0.515497	0.0492113
	208642_s_at	XRCC5	0.0010476	0.510397		227443_at	LURAP1L	-0.515613	0.0491511
	200786_at	PSMB7	0.00987023	0.510329		228385_at	DDX59	-0.515634	0.0491407
	214710_s_at	CCNB1	0.0195492	0.509776		230505_at	LOC145474	-0.515644	0.0491351
	1558142_at	TNRC6B	0.0486892	0.506409		231448_at	ADAD1	-0.515692	0.0491105
	212881_at	PIAS4	0.0237612	0.501949		203535_at	S100A9	-0.515741	0.0490852
	200035_at	CTDNEP1	0.0288819	0.501253		239094_at	LOC730961	-0.515793	0.0490588
	209429_x_at	EIF2B4	0.013923	0.500518		202276_at	SHFM1	-0.516156	0.0488721
	217719_at	EIF3L	0.0447457	0.499681		236050_at	LMNTD2	-0.516194	0.0488523
	218061_at	MEA1	0.046974	0.499301		214596_at	CHRM3	-0.516232	0.0488329
	217780_at	WDR83OS	0.00372438	0.498208		207159_x_at	CRTC1	-0.516237	0.0488305
	219819_s_at	MRPS28	0.0234502	0.497985		203021_at	SLPI	-0.516374	0.0487599
	208758_at	ATIC	0.0425872	0.496456		205295_at	CKMT2	-0.51642	0.0487362
	220140_s_at	SNX11	0.0205814	0.495023		222201_s_at	CASP8AP2	-0.516496	0.0486973
	209174_s_at	QRICH1	0.0101321	0.493281		220161_s_at	EPB41L4B	-0.516508	0.0486914
	221932_s_at	GLRX5	0.0389343	0.492563		231868_at	HOMEZ	-0.516663	0.048612
	219556_at	C16ORF59	0.0320999	0.492338		215271_at	TNN	-0.516775	0.0485549
	203905_at	PARN	0.0472843	0.490633		239915_at	HOXA-AS3	-0.51689	0.0484959
	225398_at	RPUSD4	0.038389	0.488159		56829_at	TRAPPC9	-0.517073	0.0484026
	209432_s_at	CREB3	0.0424196	0.486816		243785_at	LOC100272217	-0.517098	0.0483898
	208764_s_at	ATP5G2	0.0406271	0.48611		229596_at	AMDHD1	-0.517167	0.0483548
	218550_s_at	LRRC20	0.0418042	0.483792		200670_at	XBP1	-0.517275	0.0482997
	225091_at	ZCCHC3	0.0418355	0.483255		205892_s_at	FABP1	-0.517416	0.048228
	218351_at	COMMD8	0.0435438	0.480992		239355_at	GMCL1	-0.517615	0.0481271
	212360_at	AMPD2	0.0344244	0.47941		239041_at	HIST1H2AK	-0.517657	0.0481056
	200076_s_at	KXD1	0.0362546	0.476456		226669_at	USP42	-0.517661	0.0481034
	226270_at	EXOC2	0.0416802	0.472166		1560957_at	LOC101928626	-0.517716	0.0480757
	223112_s_at	NDUFB10	0.0432013	0.471848		237475_x_at	CCDC152	-0.517793	0.0480364
	222581_at	XPR1	0.0465654	0.471498		226019_at	OMA1	-0.517986	0.0479386
	202753_at	PSMD6	0.0329091	0.470924		214757_at	PMS2P2	-0.518084	0.0478893
	212596_s_at	HMGXB4	0.0184458	0.470282		229268_at	OTULIN	-0.518162	0.0478497
	226437_at	YIF1B	0.0296559	0.466839		213618_at	ARAP2	-0.518259	0.0478006
	203545_at	ALG8	0.0498705	0.464824		223162_s_at	KIAA1147	-0.5184	0.0477298
	207157_s_at	GNG5	0.0311294	0.46472		230837_at	LOC100132057	-0.518704	0.0475764
	212087_s_at	ERAL1	0.0103729	0.464568		201931_at	ETFA	-0.518772	0.0475421
	222398_s_at	EFTUD2	0.0461075	0.462908		205929_at	GPA33	-0.518794	0.0475312
	222500_at	PPIL1	0.0269301	0.461007		229903_x_at	RNPC3	-0.518796	0.0475299
	203764_at	DLGAP5	0.0277751	0.460678		1558678_s_at	MALAT1	-0.518802	0.047527
	207040_s_at	ST13	0.0314118	0.458472		228741_s_at	HCN3	-0.51884	0.047508
	200023_s_at	EIF3F	0.0245669	0.458419		204417_at	GALC	-0.519086	0.0473843
	201696_at	SRSF4	0.0436183	0.453248		237745_at	TSC22D1-AS1	-0.519278	0.0472882
	218652_s_at	PIGG	0.0448291	0.452325		221614_s_at	RPH3AL	-0.519549	0.0471525
	228774_at	CEP78	0.0251772	0.452142		205064_at	SPRR1B	-0.519684	0.0470846
	200944_s_at	HMGN1	0.0290748	0.450771		202708_s_at	HIST2H2BE	-0.51987	0.0469919
	202348_s_at	TOR1A	0.0269442	0.450689		244126_at	PEX11G	-0.520084	0.0468856
	226049_at	ERC1	0.0232973	0.450569		226041_at	NAPEPLD	-0.520176	0.0468396
	211609_x_at	PSMD4	0.0158762	0.450364		212420_at	ELF1	-0.520497	0.0466801
	208932_at	PPP4C	0.0404479	0.450113		229245_at	PLEKHA6	-0.520528	0.0466647
	223097_at	ADPRHL2	0.026964	0.445213		218347_at	TYW1	-0.520545	0.0466561
	224616_at	DYNC1LI2	0.0387354	0.445184		219681_s_at	RAB11FIP1	-0.520682	0.0465882
	223004_s_at	TIMMDC1	0.0479852	0.441801		209950_s_at	VILL	-0.521121	0.0463709
	204327_s_at	ZNF202	0.034766	0.441669		220073_s_at	PLEKHG6	-0.521123	0.0463702
	220647_s_at	COA4	0.0167878	0.439905		224617_at	PTBP3	-0.521221	0.0463215
	209780_at	PHTF2	0.0496511	0.436811		216582_at	POM121L2	-0.521235	0.0463146
	201400_at	PSMB3	0.0335811	0.432152		210109_at	SND1-IT1	-0.521298	0.0462838
	200020_at	TARDBP	0.0141374	0.430639		223450_s_at	COG3	-0.521302	0.0462817
	208756_at	EIF3I	0.0197773	0.424814		1559964_at	LOC401261	-0.521435	0.0462162
	201225_s_at	SRRM1	0.0290255	0.421455		219722_s_at	GDPD3	-0.521778	0.0460474
	201770_at	SNRPA	0.0107802	0.420765		209586_s_at	PRUNE	-0.523021	0.0454394
	225201_s_at	MRPL14	0.0320946	0.414019		200915_x_at	KTN1	-0.523158	0.0453728
	200828_s_at	ZNF207	0.0341888	0.409411		207412_x_at	CELP	-0.523753	0.0450845
	214258_x_at	KAT5	0.0244834	0.405652		227747_at	MPZL3	-0.523996	0.0449667
	226801_s_at	AIDA	0.0437793	0.40264		50221_at	TFEB	-0.524541	0.0447041
	201546_at	TRIP12	0.0109359	0.400207		222245_s_at	FER1L4	-0.5246	0.0446761
	200083_at	USP22	0.0397139	0.396886		224619_at	CASC4	-0.525134	0.0444196
	200040_at	KHDRBS1	0.0264917	0.395171		226711_at	FOXN2	-0.525308	0.0443367
	200052_s_at	ILF2	0.0321499	0.395056		235020_at	TAF4B	-0.525378	0.0443029
	218226_s_at	NDUFB4	0.0300177	0.388129		1562731_s_at	MDS2	-0.525573	0.0442101
	224608_s_at	VPS25	0.039426	0.374898		218098_at	ARFGEF2	-0.525642	0.044177
	217734_s_at	WDR6	0.0333824	0.373414		205617_at	PRRG2	-0.525698	0.0441507
	223104_at	JAGN1	0.0454663	0.370496		205455_at	MST1R	-0.525727	0.0441366
	201385_at	DHX15	0.00877663	0.366695		210970_s_at	IBTK	-0.52601	0.0440021
	211746_x_at	PSMA1	0.0272586	0.35779		209173_at	AGR2	-0.526039	0.0439882
	201178_at	FBXO7	0.0179089	0.355175		226519_s_at	PHYKPL	-0.526438	0.0437991
	218467_at	PSMG2	0.0229372	0.351689		227415_at	DGKH	-0.526685	0.0436823
	202513_s_at	PPP2R5D	0.0372483	0.343727		225606_at	BCL2L11	-0.526956	0.043554
	218763_at	STX18	0.0368159	0.327976		1562792_at	LOC101927157	-0.527275	0.0434039
	203412_at	LZTR1	0.031434	0.309735		215948_x_at	ZMYM5	-0.527324	0.0433808
	225443_at	DCP1A	0.0447723	-0.263171		209892_at	FUT4	-0.527385	0.0433525
	201880_at	ARIH1	0.0436139	-0.318671		210346_s_at	CLK4	-0.527422	0.0433349
	200934_at	DEK	0.0448445	-0.333676		1568872_at	ISPD-AS1	-0.527796	0.0431593
	228348_at	LINS1	0.0448265	-0.35183		230434_at	PHOSPHO2	-0.528415	0.0428702
	212539_at	CHD1L	0.0268023	-0.384997		214356_s_at	KIAA0368	-0.528788	0.0426965
	201603_at	PPP1R12A	0.025689	-0.397182		221951_at	TMEM80	-0.528793	0.0426943
	201612_at	ALDH9A1	0.0251593	-0.399004		232373_at	NOXA1	-0.528835	0.042675
	230078_at	RAPGEF6	0.0358795	-0.399851		213748_at	TRIM66	-0.528841	0.0426718
	1553987_at	MAPKAPK5-AS1	0.0291517	-0.403461		226992_at	NOSTRIN	-0.528951	0.0426208
	239355_at	GMCL1	0.0301219	-0.411939		218499_at	STK26	-0.529031	0.0425838
	229419_at	FBXW7	0.0221099	-0.420352		238683_at	ZNF524	-0.529099	0.0425523
	211747_s_at	LSM5	0.0493905	-0.422346		227236_at	TSPAN2	-0.529323	0.0424485
	222980_at	RAB10	0.0184878	-0.422354		229292_at	EPB41L5	-0.529363	0.0424301
	209095_at	DLD	0.0266033	-0.424251		208405_s_at	CD164	-0.529428	0.0423998
	203383_s_at	GOLGA1	0.0328756	-0.441308		238063_at	TMEM154	-0.52959	0.0423252
	227686_at	OXNAD1	0.0282927	-0.44218		227412_at	PPP1R3E	-0.529655	0.0422951
	225951_s_at	LINC01578	0.0430534	-0.456848		225213_at	PPTC7	-0.529986	0.0421424
	226720_at	PWWP2A	0.044841	-0.457781		202711_at	EFNB1	-0.530185	0.0420508
	232620_at	WDR93	0.0440727	-0.46416		233599_at	LOC728061	-0.530291	0.0420025
	244728_at	LOC101929715	0.0355296	-0.465102		210652_s_at	TTC39A	-0.530396	0.0419542
	220371_s_at	SLC12A9	0.0458706	-0.465857		206515_at	CYP4F3	-0.530407	0.0419491
	226630_at	MIS18BP1	0.0180866	-0.469849		205043_at	CFTR	-0.530869	0.0417377
	222127_s_at	EXOC1	0.0312389	-0.469919		238337_s_at	DNAJC21	-0.53105	0.0416551
	204578_at	PPIP5K1	0.0429935	-0.48218		218263_s_at	ZBED5	-0.531421	0.0414862
	222667_s_at	ASH1L	0.0427786	-0.48309		202016_at	MEST	-0.531656	0.0413791
	218311_at	MAP4K3	0.0490916	-0.484181		231349_at	GPR150	-0.53168	0.0413682
	217739_s_at	NAMPT	0.0418547	-0.492196		209741_x_at	SCAPER	-0.531926	0.0412568
	200768_s_at	MAT2A	0.0466099	-0.494634		201301_s_at	ANXA4	-0.532018	0.041215
	229174_at	C3ORF38	0.0236161	-0.494717		223068_at	EML4	-0.532023	0.0412126
	218712_at	C1ORF109	0.0427711	-0.496713		1558515_at	FTX	-0.532289	0.0410927
	213320_at	PRMT3	0.0498119	-0.496871		213703_at	LINC00342	-0.532592	0.0409559
	201019_s_at	EIF1AX	0.0373474	-0.49892		226877_at	RPL32P3	-0.532721	0.0408977
	221613_s_at	ZFAND6	0.0173264	-0.501587		201730_s_at	TPR	-0.533416	0.0405856
	209284_s_at	FAM208A	0.0390775	-0.50781		222930_s_at	AGMAT	-0.53351	0.0405438
	223328_at	ARMC10	0.0338982	-0.514088		221605_s_at	PIPOX	-0.533735	0.0404434
	212213_x_at	OPA1	0.0128875	-0.514878		1558750_a_at	ARHGAP11B	-0.533914	0.0403632
	226387_at	RSBN1L	0.0076175	-0.517188		222592_s_at	ACSL5	-0.53395	0.0403475
	202302_s_at	RSRC2	0.0130019	-0.520154		1553299_at	DUSP5P1	-0.533963	0.0403417
	209027_s_at	ABI1	0.0186198	-0.521255		242313_at	LOC728730	-0.533963	0.0403414
	223381_at	NUF2	0.00685153	-0.522431		206387_at	CDX2	-0.534085	0.0402871
	230616_at	LAMB2P1	0.015665	-0.522523		212943_at	C2CD5	-0.53416	0.0402541
	219185_at	SIRT5	0.0318343	-0.527222		235911_at	MELTF	-0.534266	0.0402068
	226784_at	TWISTNB	0.0186979	-0.53052		1560250_s_at	LOC284242	-0.534309	0.0401879
	226711_at	FOXN2	0.0108924	-0.533132		200934_at	DEK	-0.534461	0.0401204
	212476_at	ACAP2	0.0223179	-0.537525		227074_at	CCDC18-AS1	-0.534731	0.0400005
	227541_at	WDR20	0.0499777	-0.543509		209610_s_at	SLC1A4	-0.534983	0.039889
	204244_s_at	DBF4	0.0105603	-0.555339		225153_at	GFM1	-0.535891	0.0394895
	209300_s_at	NECAP1	0.047367	-0.557312		202745_at	USP8	-0.536065	0.0394132
	212867_at	NCOA2	0.0492022	-0.562082		222649_at	XPO4	-0.536077	0.039408
	222399_s_at	TM9SF3	0.031561	-0.564966		212600_s_at	UQCRC2	-0.536245	0.0393345
	218713_at	ICE2	0.0438783	-0.567286		223239_at	GSKIP	-0.536507	0.03922
	40472_at	LPCAT4	0.02637	-0.578848		238143_at	LYPD8	-0.53654	0.0392057
	203419_at	KMT2B	0.0324218	-0.58165		233996_x_at	EYS	-0.536583	0.039187
	222525_s_at	CCDC25	0.0248591	-0.596582		225838_at	EPC2	-0.536583	0.039187
	218539_at	FBXO34	0.0264426	-0.60079		225527_at	CEBPG	-0.536698	0.0391369
	230200_at	NSUN6	0.0342513	-0.605719		227733_at	TMEM63C	-0.537	0.0390056
	218721_s_at	C1ORF27	0.0220806	-0.605759		206239_s_at	SPINK1	-0.53713	0.038949
	223189_x_at	KMT2E	0.0148954	-0.606207		212973_at	RPIA	-0.53735	0.0388537
	218129_s_at	NFYB	0.0413331	-0.607402		223454_at	CXCL16	-0.537858	0.0386337
	225445_at	UBN2	0.0484449	-0.607429		222104_x_at	GTF2H3	-0.537956	0.0385916
	213365_at	ERI2	0.0236937	-0.607488		229457_at	ANKHD1	-0.538198	0.0384876
	209195_s_at	ADCY6	0.049642	-0.608359		220148_at	ALDH8A1	-0.538225	0.0384759
	218139_s_at	AP5M1	0.0150195	-0.614377		229377_at	GRTP1	-0.53826	0.0384607
	202542_s_at	AIMP1	0.0297742	-0.617962		221426_s_at	OR3A3	-0.538718	0.0382643
	202666_s_at	ACTL6A	0.0201828	-0.619363		1552740_at	C2ORF15	-0.538727	0.0382605
	218098_at	ARFGEF2	0.0328764	-0.619414		200977_s_at	TAX1BP1	-0.538832	0.0382155
	203095_at	MTIF2	0.0143261	-0.621133		226538_at	MAN2A1	-0.538994	0.038146
	219378_at	NAA16	0.0178911	-0.624889		204160_s_at	ENPP4	-0.539096	0.0381024
	201931_at	ETFA	0.0377941	-0.627187		235533_at	COX19	-0.53934	0.0379986
	233759_s_at	PPP4R3B	0.0332473	-0.62858		218919_at	ZFAND1	-0.53952	0.0379218
	218998_at	FAM206A	0.041328	-0.629044		209829_at	FAM65B	-0.539871	0.0377728
	1556064_at	LOC284926	0.0343808	-0.630097		1552497_a_at	SLAMF6	-0.539889	0.0377652
	1558750_a_at	ARHGAP11B	0.0126877	-0.633238		202187_s_at	PPP2R5A	-0.539962	0.0377343
	212331_at	RBL2	0.0315473	-0.634841		200842_s_at	EPRS	-0.53998	0.0377266
	215380_s_at	GGCT	0.0279719	-0.637141		231716_at	RC3H2	-0.540035	0.0377034
	34031_i_at	KRIT1	0.00585344	-0.638032		229599_at	SMIM22	-0.540122	0.0376662
	218598_at	RINT1	0.0114712	-0.638127		206626_x_at	SSX1	-0.540212	0.0376284
	227431_at	APTR	0.0327838	-0.640275		213150_at	HOXA10	-0.540485	0.0375131
	227012_at	SLC25A40	0.0396863	-0.648695		230166_at	KIAA1958	-0.540523	0.037497
	218251_at	MID1IP1	0.0178325	-0.64937		236205_at	ABCC6P1	-0.540676	0.0374322
	224517_at	POLR2J4	0.0273354	-0.650672		1553132_a_at	TC2N	-0.540771	0.0373923
	213097_s_at	DNAJC2	0.0268612	-0.653742		1554800_at	RAB39A	-0.540853	0.0373578
	204190_at	USPL1	0.0399971	-0.659096		226485_at	VSIG10	-0.540863	0.0373538
	228191_at	FLVCR1	0.00406873	-0.659555		1557754_at	LOC401068	-0.540892	0.0373413
	236285_at	KLHDC7B	0.0256247	-0.662054		239087_at	ANKS4B	-0.540944	0.0373197
	222649_at	XPO4	0.0355562	-0.662702		205171_at	PTPN4	-0.541413	0.037123
	1554609_at	LOC100287896	0.045757	-0.663202		1564883_a_at	TAS1R1	-0.541471	0.0370986
	207722_s_at	BTBD2	0.0249081	-0.667209		1553145_at	TAPT1-AS1	-0.541726	0.0369922
	219581_at	TSEN2	0.0422233	-0.669713		229754_at	TMEM44-AS1	-0.541806	0.0369585
	219009_at	C14ORF93	0.0298315	-0.67065		232448_at	LINC00543	-0.541942	0.0369017
	226589_at	TMEM192	0.0336062	-0.674445		220401_at	FLJ21369	-0.542172	0.0368062
	218230_at	ARFIP1	0.0314863	-0.67498		225835_at	SLC12A2	-0.542182	0.0368018
	235093_at	PEX13	0.0423667	-0.675737		235143_at	SLC10A7	-0.542288	0.036758
	227972_at	TOR2A	0.0211587	-0.678065		236366_at	LOC440149	-0.542366	0.0367252
	220176_at	NUBPL	0.0482047	-0.679001		232551_at	SLC26A6	-0.54243	0.0366987
	213292_s_at	SNX13	0.00044171	-0.683877		202341_s_at	TRIM2	-0.542446	0.0366923
	227008_at	HDDC3	0.046379	-0.686566		219181_at	LIPG	-0.542466	0.0366839
	202610_s_at	MED14	0.0464671	-0.688311		236073_at	EPHA10	-0.542716	0.0365803
	221586_s_at	E2F5	0.0285136	-0.688908		1553842_at	BEND2	-0.542727	0.0365759
	203310_at	STXBP3	0.0249137	-0.690566		235174_s_at	LINC01003	-0.542739	0.0365707
	221858_at	TBC1D12	0.0183015	-0.691805		212531_at	LCN2	-0.543119	0.0364138
	205219_s_at	GALK2	0.04038	-0.69443		217954_s_at	PHF3	-0.543132	0.0364084
	222714_s_at	LACTB2	0.0427203	-0.696758		218053_at	PRPF40A	-0.543282	0.0363463
	225724_at	PSMA3-AS1	0.00915033	-0.696921		216786_at	FAM224A	-0.543419	0.0362899
	225526_at	MKLN1	0.00556045	-0.701341		203913_s_at	HPGD	-0.543438	0.036282
	1558723_at	LOC284014	0.00253516	-0.705336		219274_at	TSPAN12	-0.543548	0.0362368
	204127_at	RFC3	0.0281107	-0.705815		223213_s_at	ZHX1	-0.543575	0.0362258
	204831_at	CDK8	0.038629	-0.707247		211600_at	PTPRO	-0.543656	0.0361926
	226297_at	HIPK3	0.0461134	-0.708428		205190_at	PLS1	-0.543764	0.0361482
	1553453_at	ASB14	0.00856783	-0.709183		229715_at	NCR3LG1	-0.544442	0.0358708
	210962_s_at	AKAP9	0.0166725	-0.714796		240818_at	OVCH1-AS1	-0.544783	0.0357316
	207624_s_at	RPGR	0.048825	-0.715647		235095_at	CCDC64B	-0.544852	0.0357037
	225703_at	FBRSL1	0.0292648	-0.719484		231250_at	LOC101060400	-0.545014	0.0356379
	226072_at	FUK	0.0166933	-0.721014		235871_at	LIPH	-0.545091	0.0356067
	223433_at	YAE1D1	0.02868	-0.721555		1570207_at	FRRS1	-0.545291	0.0355255
	1555898_at	ANKRD36C	0.0282336	-0.722943		219889_at	FRAT1	-0.545523	0.0354316
	216347_s_at	PPP1R13B	0.0367909	-0.72349		225726_s_at	PLEKHH1	-0.545736	0.0353456
	1554628_at	ZNF57	0.0238754	-0.724477		239765_at	CPEB3	-0.545803	0.0353182
	1555888_at	UBR5-AS1	0.0319453	-0.727385		219581_at	TSEN2	-0.546108	0.0351955
	227066_at	MOB3C	0.0305279	-0.72758		226387_at	RSBN1L	-0.546344	0.0351008
	219029_at	C5ORF28	0.0207729	-0.732796		204435_at	NUP58	-0.546634	0.0349845
	229732_at	ZNF823	0.0234404	-0.734912		218984_at	PUS7	-0.546862	0.0348932
	234988_at	VCPIP1	0.0111876	-0.735081		219115_s_at	IL20RA	-0.546892	0.0348812
	1554352_s_at	DENND4A	0.0137088	-0.736613		225001_at	RAB3D	-0.547059	0.0348144
	204274_at	EBAG9	0.00784842	-0.741425		203155_at	SETDB1	-0.547084	0.0348046
	222965_at	PRO2214	0.0331802	-0.742796		217418_x_at	MS4A1	-0.547572	0.03461
	227586_at	TMEM170A	0.0149932	-0.743732		1564012_at	LINC01512	-0.54758	0.0346069
	201238_s_at	CAPZA2	0.0143439	-0.744657		233604_at	FLJ22763	-0.547834	0.0345061
	212973_at	RPIA	0.0328045	-0.746239		203538_at	CAMLG	-0.547973	0.0344511
	212204_at	TMEM87A	0.0479052	-0.747335		1559190_s_at	RDH13	-0.548507	0.0342402
	202651_at	LPGAT1	0.0436236	-0.748074		236496_at	DEGS2	-0.54879	0.0341286
	232087_at	CXORF23	0.0273822	-0.753827		1563484_at	LOC101927766	-0.549065	0.0340207
	209472_at	CCBL2	0.0479368	-0.756369		206611_at	C2ORF27A	-0.549084	0.0340132
	210793_s_at	NUP98	0.038072	-0.761509		226324_s_at	IFT172	-0.549094	0.0340092
	1556829_at	TIPARP-AS1	0.0252091	-0.761782		235587_at	PAXIP1-AS1	-0.549101	0.0340066
	201563_at	SORD	0.0286905	-0.76321		204636_at	COL17A1	-0.549607	0.0338087
	223177_at	NT5DC1	0.0364629	-0.763671		209695_at	PTP4A3	-0.549693	0.0337748
	228841_at	LYRM7	0.0105128	-0.764925		204301_at	KBTBD11	-0.549757	0.0337499
	218962_s_at	TMEM168	0.0373272	-0.765057		1568787_at	LOC100506083	-0.5498	0.0337332
	220741_s_at	PPA2	0.0256951	-0.765177		214035_x_at	PKD1P6	-0.550394	0.0335024
	218203_at	ALG5	0.0212969	-0.767284		214532_x_at	POU5F1B	-0.550415	0.0334941
	205070_at	ING3	0.0223639	-0.767626		205639_at	AOAH	-0.550497	0.0334625
	226794_at	STXBP5	0.0285558	-0.767838		227228_s_at	CCDC88C	-0.550667	0.0333965
	206188_at	ZNF623	0.049747	-0.769828		229436_x_at	BRCC3	-0.550814	0.0333398
	202061_s_at	SEL1L	0.0270295	-0.77137		204135_at	FILIP1L	-0.551089	0.0332336
	223090_x_at	VEZT	0.013608	-0.773603		1568617_a_at	CAMSAP3	-0.551235	0.0331773
	226031_at	VPS50	0.00848454	-0.77765		225222_at	MFSD14A	-0.55146	0.0330908
	218640_s_at	PLEKHF2	0.00507987	-0.777764		227793_at	MIRLET7D	-0.551517	0.0330688
	212474_at	AVL9	0.00323491	-0.779514		227520_at	TXLNG	-0.551606	0.0330348
	226337_at	GORAB	0.034939	-0.780527		203286_at	RNF44	-0.551762	0.0329749
	228812_at	REL	0.0118114	-0.7832		40472_at	LPCAT4	-0.551887	0.032927
	225176_at	LNPEP	0.0375369	-0.785099		209212_s_at	KLF5	-0.552037	0.0328697
	217942_at	MRPS35	0.0185365	-0.786676		224685_at	MLLT4	-0.552427	0.0327209
	243852_at	LUC7L2	0.0163725	-0.786722		201880_at	ARIH1	-0.552439	0.0327165
	54970_at	ZMIZ2	0.0469742	-0.787267		1556954_at	CASC22	-0.552518	0.0326864
	209022_at	STAG2	0.0434214	-0.788228		224960_at	SCYL2	-0.552838	0.0325646
	213361_at	TDRD7	0.03532	-0.788706		213839_at	CLMN	-0.55296	0.0325182
	220865_s_at	PDSS1	0.0323178	-0.788957		220865_s_at	PDSS1	-0.552986	0.0325086
	226538_at	MAN2A1	0.0179129	-0.791756		1568794_at	LOC643355	-0.553138	0.0324511
	225853_at	GNPNAT1	0.0311934	-0.794108		213880_at	LGR5	-0.553317	0.0323831
	213499_at	CLCN2	0.046788	-0.794491		223278_at	GJB2	-0.553607	0.0322736
	226375_at	LMTK2	0.00496641	-0.795711		244695_at	GHRLOS	-0.553805	0.0321991
	219673_at	MCM9	0.0133012	-0.797483		205137_x_at	USH1C	-0.55402	0.0321182
	217939_s_at	AFTPH	0.0133672	-0.798637		202519_at	MLXIP	-0.554024	0.0321167
	202446_s_at	PLSCR1	0.0411408	-0.79993		222277_at	C1QTNF9B-AS1	-0.554743	0.0318474
	224866_at	FAR1	0.013421	-0.800714		227393_at	ANO9	-0.554869	0.0318005
	218914_at	RRNAD1	0.0310897	-0.802738		214775_at	N4BP3	-0.554973	0.0317617
	212530_at	NEK7	0.0101049	-0.804644		220622_at	LRRC31	-0.555199	0.0316778
	218696_at	EIF2AK3	0.0398199	-0.805356		217942_at	MRPS35	-0.555371	0.0316136
	240435_at	LOC101928635	0.0317256	-0.810889		236291_at	RDH5	-0.555379	0.0316108
	202427_s_at	MPC2	0.0297273	-0.813652		205068_s_at	ARHGAP26	-0.555581	0.0315357
	204703_at	IFT88	0.0434031	-0.814987		213878_at	PYROXD1	-0.555665	0.0315047
	227755_at	ERN1	0.00342227	-0.816099		244084_at	AIFM3	-0.555696	0.0314934
	219335_at	ARMCX5	0.0393599	-0.818057		205421_at	SLC22A3	-0.555737	0.0314782
	240592_at	LCORL	0.0355899	-0.821227		224431_s_at	KMT5C	-0.556045	0.0313642
	206297_at	CTRC	0.0299727	-0.825218		225716_at	BRI3BP	-0.55614	0.0313291
	227187_at	CBLL1	0.0254678	-0.828015		222803_at	PRTFDC1	-0.556154	0.031324
	228286_at	GEN1	0.0271712	-0.829304		204143_s_at	ENOSF1	-0.556388	0.0312378
	201745_at	TWF1	0.0257282	-0.829741		228330_at	ZUFSP	-0.55655	0.0311782
	226808_at	ZNF862	0.00343647	-0.830131		202790_at	CLDN7	-0.556585	0.0311653
	226413_at	LINC00938	0.0276457	-0.831866		225327_at	FAM214A	-0.556967	0.0310253
	225563_at	PAN3	0.0137763	-0.83206		212907_at	SLC30A1	-0.557243	0.0309247
	219130_at	TRMT13	0.00135401	-0.832437		226875_at	DOCK11	-0.55726	0.0309183
	212731_at	ANKRD46	0.0149172	-0.833678		219627_at	ZNF767P	-0.557304	0.0309021
	218772_x_at	TMEM38B	0.0320638	-0.83946		240435_at	LOC101928635	-0.557452	0.0308481
	225717_at	KIAA1715	0.0363504	-0.839645		203430_at	HEBP2	-0.557485	0.0308363
	221654_s_at	USP3	0.0227114	-0.839798		1553992_s_at	NBR2	-0.557736	0.0307451
	203840_at	BLZF1	0.0150886	-0.839964		213142_x_at	GSAP	-0.557836	0.0307085
	205761_s_at	DUS4L	0.00398318	-0.840671		214540_at	HIST1H2BO	-0.557911	0.0306814
	227636_at	THAP5	0.0494935	-0.841418		224225_s_at	ETV7	-0.558651	0.0304138
	203513_at	SPG11	0.00429702	-0.841688		221922_at	GPSM2	-0.558882	0.0303305
	223068_at	EML4	0.0320175	-0.845013		1556064_at	LOC284926	-0.559059	0.0302666
	225221_at	ZKSCAN1	0.030561	-0.845329		226817_at	DSC2	-0.559071	0.0302623
	220776_at	KCNJ14	0.0268157	-0.850342		232422_at	GGACT	-0.559875	0.0299748
	203593_at	CD2AP	0.0167552	-0.850789		222441_x_at	PRELID3B	-0.559985	0.0299354
	238912_x_at	C9ORF85	0.0494944	-0.851163		212442_s_at	CERS6	-0.560101	0.0298943
	235170_at	ZNF92	0.00169632	-0.851432		216086_at	SV2C	-0.56035	0.0298055
	204838_s_at	MLH3	0.0415508	-0.858566		222428_s_at	LARS	-0.560529	0.0297423
	211724_x_at	MIOS	0.00215722	-0.858981		224650_at	MAL2	-0.560646	0.0297007
	219481_at	TTC13	0.00803099	-0.861053		1553977_a_at	CYP39A1	-0.560662	0.0296949
	212053_at	PDXDC1	0.0183786	-0.861611		223497_at	FAM135A	-0.560733	0.0296698
	234611_at	LGALS8-AS1	0.0238619	-0.86349		203383_s_at	GOLGA1	-0.560791	0.0296494
	225887_at	PROSER1	0.0416808	-0.866906		235109_at	ZBED3	-0.561333	0.029458
	222441_x_at	PRELID3B	0.0298539	-0.874847		201197_at	AMD1	-0.56157	0.0293749
	227520_at	TXLNG	0.0371364	-0.876764		1554057_at	ASH1L-AS1	-0.561617	0.0293582
	223239_at	GSKIP	0.0108073	-0.87703		220603_s_at	MCTP2	-0.561926	0.0292501
	235145_at	ZBTB7B	0.0315236	-0.877451		207722_s_at	BTBD2	-0.56222	0.0291472
	208368_s_at	BRCA2	0.0030798	-0.886329		223232_s_at	CGN	-0.562282	0.0291255
	215948_x_at	ZMYM5	0.0160688	-0.887556		225497_at	ATE1	-0.562786	0.0289498
	228702_at	LINC-PINT	0.0317064	-0.889086		205942_s_at	ACSM3	-0.562887	0.028915
	236487_at	SCLT1	0.0223768	-0.892193		204838_s_at	MLH3	-0.562903	0.0289093
	1558794_at	NUTM2A-AS1	0.0459466	-0.892755		203431_s_at	ARHGAP32	-0.562941	0.0288963
	203630_s_at	COG5	0.0157506	-0.89633		1554974_at	ACY3	-0.562962	0.0288889
	204793_at	GPRASP1	0.0461071	-0.900851		221323_at	ULBP1	-0.563052	0.0288577
	201413_at	HSD17B4	0.013567	-0.901145		244553_at	HOTTIP	-0.563133	0.0288297
	203403_s_at	RNF6	0.00470123	-0.90261		229012_at	C9ORF24	-0.563455	0.0287183
	213327_s_at	USP12	0.0207379	-0.902867		206000_at	MEP1A	-0.563749	0.0286168
	202537_s_at	CHMP2B	0.00514333	-0.914423		214934_at	ATP9B	-0.563946	0.028549
	1552427_at	ZNF485	0.0497291	-0.917168		226630_at	MIS18BP1	-0.564198	0.0284626
	238683_at	ZNF524	0.0214175	-0.919877		226242_at	C1ORF131	-0.564221	0.0284548
	235143_at	SLC10A7	0.0164544	-0.925979		221861_at	ARRB1	-0.56454	0.0283456
	1568592_at	TRIM69	0.0138223	-0.927404		228095_at	PHF14	-0.564775	0.0282653
	238057_at	USP45	0.0426951	-0.927546		238057_at	USP45	-0.56485	0.0282395
	206995_x_at	SCARF1	0.041084	-0.927742		230238_at	SOWAHA	-0.564871	0.0282325
	223356_s_at	MTIF3	0.0115072	-0.930965		210452_x_at	CYP4F2	-0.56488	0.0282295
	218361_at	GOLPH3L	0.047461	-0.933674		204931_at	TCF21	-0.56489	0.028226
	228594_at	NADK2	0.0254534	-0.933809		212510_at	GPD1L	-0.564928	0.028213
	224812_at	HIBADH	0.00328285	-0.934118		227867_at	TRABD2A	-0.565812	0.0279132
	203156_at	AKAP11	0.0369166	-0.937858		203678_at	FAN1	-0.565906	0.0278814
	212633_at	UFL1	0.0067463	-0.938711		225887_at	PROSER1	-0.565972	0.0278589
	223471_at	RAB3IP	0.0453182	-0.939438		1555383_a_at	POF1B	-0.565974	0.0278583
	209681_at	SLC19A2	0.0422304	-0.940483		221245_s_at	FZD5	-0.566267	0.0277596
	223243_s_at	EDEM3	0.00444979	-0.94054		201473_at	JUNB	-0.566343	0.027734
	205251_at	PER2	0.0150699	-0.945375		1564662_at	ZNF852	-0.566574	0.0276564
	244765_at	LOC102724782	0.0124695	-0.946104		211916_s_at	MYO1A	-0.566582	0.0276539
	218930_s_at	TMEM106B	0.0157509	-0.946395		235382_at	LVRN	-0.566587	0.0276521
	223249_at	CLDN12	0.0305164	-0.949411		228841_at	LYRM7	-0.566603	0.0276467
	219023_at	AP1AR	0.0318087	-0.950575		202542_s_at	AIMP1	-0.5667	0.0276141
	204340_at	TMEM187	0.00520613	-0.953357		213292_s_at	SNX13	-0.567107	0.0274782
	219644_at	CEP83	0.0130471	-0.95341		1552291_at	PIGX	-0.567138	0.0274677
	226485_at	VSIG10	0.0370628	-0.953781		218168_s_at	ADCK3	-0.567268	0.0274242
	217610_at	SPDYE2	0.0137639	-0.95477		205759_s_at	SULT2B1	-0.567325	0.0274052
	209864_at	FRAT2	0.0295558	-0.95817		242889_x_at	FUT8-AS1	-0.567563	0.027326
	1553020_at	SMCR5	0.0485237	-0.95918		205654_at	C4BPA	-0.567828	0.027238
	231412_at	LOC101929709	0.0258235	-0.959546		222714_s_at	LACTB2	-0.568025	0.0271727
	202849_x_at	GRK6	0.025517	-0.960641		209468_at	LRP5	-0.568053	0.0271636
	224443_at	LINC00467	0.0270941	-0.962556		213064_at	ZC3H14	-0.568243	0.0271005
	215024_at	CCZ1B	0.0189256	-0.971751		214100_x_at	NSUN5P1	-0.568436	0.027037
	219754_at	RBM41	0.047847	-0.972538		220009_at	LONRF3	-0.568436	0.0270369
	214030_at	CRYBG3	0.0286817	-0.976158		207076_s_at	ASS1	-0.568599	0.0269833
	213271_s_at	DOPEY1	0.000382712	-0.976749		223681_s_at	PATJ	-0.56936	0.0267334
	234311_s_at	GTPBP10	0.00892791	-0.97784		205019_s_at	VIPR1	-0.569543	0.0266736
	200670_at	XBP1	0.0157483	-0.983326		215569_at	GTF2IRD2B	-0.569699	0.0266228
	207687_at	INHBC	0.0146231	-0.987034		206096_at	ZNF35	-0.569988	0.0265285
	218919_at	ZFAND1	0.0413978	-0.991103		1554367_at	CALHM1	-0.570178	0.0264667
	1557558_s_at	MATN1-AS1	0.0289045	-0.995348		228198_s_at	FAHD2CP	-0.570519	0.0263562
	227091_at	CCDC146	0.0449892	-0.996081		219640_at	CLDN15	-0.570817	0.02626
	216060_s_at	DAAM1	0.0323272	-0.996184		1553987_at	MAPKAPK5-AS1	-0.570973	0.0262097
	217989_at	HSD17B11	0.0393155	-0.99751		218549_s_at	RMDN1	-0.571018	0.0261953
	228328_at	KLHL28	0.0262604	-0.998152		216379_x_at	CD24	-0.571579	0.0260148
	225663_at	ACBD5	0.00945977	-0.99915		221778_at	KDM7A	-0.571641	0.0259952
	202519_at	MLXIP	0.00310574	-1.00058		213387_at	ATAD2B	-0.571803	0.0259432
	231876_at	TRIM56	0.0414294	-1.00195		1556744_a_at	ZNF654	-0.572219	0.0258106
	225716_at	BRI3BP	0.00916346	-1.00461		230772_at	HNF4A	-0.572529	0.0257118
	201473_at	JUNB	0.014349	-1.00802		204485_s_at	TOM1L1	-0.572676	0.0256652
	214718_at	GATAD1	0.0374579	-1.01545		240006_at	SNHG22	-0.572874	0.0256024
	235208_at	CCDC112	0.0429381	-1.01643		226808_at	ZNF862	-0.573256	0.0254817
	1559190_s_at	RDH13	0.00968354	-1.02705		223754_at	C2ORF88	-0.57331	0.0254649
	204435_at	NUP58	0.00489118	-1.02756		1554809_at	LOC389199	-0.573376	0.0254441
	201036_s_at	HADH	0.00703573	-1.03275		206770_s_at	SLC35A3	-0.573376	0.0254441
	225527_at	CEBPG	0.0330035	-1.03352		1562640_at	HOXA-AS2	-0.573411	0.0254331
	212239_at	PIK3R1	0.0346001	-1.03468		1554447_at	JPX	-0.573629	0.0253645
	228454_at	LCOR	0.0283722	-1.03631		209748_at	SPAST	-0.573649	0.025358
	219570_at	KIF16B	0.00734389	-1.04006		220429_at	NDST3	-0.573817	0.0253053
	219957_at	RUFY2	0.0304812	-1.04045		223356_s_at	MTIF3	-0.574222	0.0251784
	41329_at	SCYL3	0.0123214	-1.04543		225703_at	FBRSL1	-0.574626	0.0250524
	219617_at	CAMKMT	0.00123089	-1.05072		230200_at	NSUN6	-0.574681	0.0250352
	201675_at	AKAP1	0.0312796	-1.05232		219411_at	ELMO3	-0.574916	0.0249622
	223384_s_at	TRIM4	0.0410451	-1.07005		213823_at	HOXA11	-0.574994	0.024938
	221656_s_at	ARHGEF10L	0.0012012	-1.07098		226770_at	MAGI3	-0.574996	0.0249374
	202727_s_at	IFNGR1	0.0165058	-1.0751		227492_at	OCLN	-0.575158	0.0248871
	209551_at	YIPF4	0.00413355	-1.07513		209284_s_at	FAM208A	-0.575405	0.0248108
	202387_at	BAG1	0.0289772	-1.07601		223324_s_at	TRPM7	-0.575666	0.0247303
	202053_s_at	ALDH3A2	0.0266745	-1.08054		212057_at	GSE1	-0.575682	0.0247254
	1553715_s_at	MCRIP2	0.0126158	-1.08179		226413_at	LINC00938	-0.575964	0.0246384
	218050_at	UFM1	0.0218902	-1.08912		205776_at	FMO5	-0.576085	0.0246014
	218645_at	ZNF277	0.000824843	-1.08999		228653_at	SAMD5	-0.576318	0.0245298
	237745_at	TSC22D1-AS1	0.0183562	-1.09004		208279_s_at	CDRT1	-0.576617	0.0244383
	218862_at	ASB13	0.0401439	-1.09419		238213_at	MIR5188	-0.576775	0.02439
	202722_s_at	GFPT1	0.0332603	-1.0965		203716_s_at	DPP4	-0.576779	0.0243888
	226335_at	RPS6KA3	0.0122584	-1.10191		242201_at	PMS2P5	-0.576888	0.0243558
	209112_at	CDKN1B	0.00292613	-1.10535		1553298_at	C17ORF77	-0.577342	0.0242176
	227109_at	CYP2R1	0.0039657	-1.10831		226499_at	NRARP	-0.577978	0.0240251
	205281_s_at	PIGA	0.00991333	-1.11569		225165_at	PPP1R1B	-0.578512	0.0238644
	202842_s_at	DNAJB9	0.0123329	-1.11882		219002_at	FASTKD1	-0.578564	0.0238489
	218024_at	MPC1	0.0293764	-1.12027		204523_at	ZNF140	-0.578726	0.0238003
	203215_s_at	MYO6	0.0443826	-1.12247		241968_at	ABHD18	-0.578741	0.0237958
	212510_at	GPD1L	0.0113051	-1.12284		204503_at	EVPL	-0.578776	0.0237853
	202778_s_at	ZMYM2	0.014915	-1.12599		205531_s_at	GLS2	-0.579103	0.0236876
	223534_s_at	RPS6KL1	0.0372341	-1.13109		226226_at	TMEM45B	-0.579123	0.0236815
	201301_s_at	ANXA4	0.00913059	-1.13921		213927_at	MAP3K9	-0.579301	0.0236286
	221922_at	GPSM2	0.019717	-1.13967		225822_at	TMEM125	-0.579543	0.0235568
	223506_at	ZC3H8	0.00227671	-1.14532		221823_at	C5ORF30	-0.579608	0.0235373
	237610_at	LOC101929512	0.020033	-1.14595		219754_at	RBM41	-0.579824	0.0234731
	225133_at	KLF3	0.00541732	-1.15027		220288_at	MYO15A	-0.579831	0.0234711
	213878_at	PYROXD1	0.0145559	-1.15141		210827_s_at	ELF3	-0.579847	0.0234663
	214532_x_at	POU5F1B	0.0439108	-1.15321		209367_at	STXBP2	-0.58018	0.0233678
	202146_at	IFRD1	0.0173894	-1.15449		32137_at	JAG2	-0.580332	0.023323
	202923_s_at	GCLC	0.018318	-1.15562		226594_at	ENTPD5	-0.580928	0.0231479
	203973_s_at	CEBPD	0.00351718	-1.15593		214718_at	GATAD1	-0.581007	0.0231245
	204873_at	PEX1	0.00383649	-1.15694		218016_s_at	POLR3E	-0.581507	0.0229786
	225060_at	LRP11	0.0256211	-1.15906		238593_at	C11ORF80	-0.581793	0.0228954
	205062_x_at	ARID4A	0.000242367	-1.16138		239435_x_at	SHROOM1	-0.581964	0.0228454
	228686_at	LINC01184	0.0183618	-1.16364		225517_at	ZNF770	-0.58209	0.0228089
	227255_at	PDIK1L	0.00205175	-1.16484		204847_at	ZBTB11	-0.582192	0.0227794
	230450_at	SEPT7-AS1	0.0149175	-1.16975		205891_at	ADORA2B	-0.5825	0.0226903
	238504_at	SDHAF4	0.00519922	-1.17123		212338_at	MYO1D	-0.583267	0.0224696
	225365_at	ZDHHC20	0.00259359	-1.187		213049_at	RALGAPA1	-0.583713	0.0223421
	204800_s_at	DHRS12	0.0378751	-1.19204		231366_at	FDPSP2	-0.58382	0.0223117
	212442_s_at	CERS6	0.0200032	-1.19582		225380_at	PKDCC	-0.584138	0.0222212
	218793_s_at	SCML1	0.0409955	-1.19737		230573_at	SGK2	-0.584159	0.022215
	1554708_s_at	SPATA6L	0.0392909	-1.19882		1554628_at	ZNF57	-0.584189	0.0222065
	204569_at	ICK	0.0191972	-1.20033		225526_at	MKLN1	-0.584257	0.0221874
	228765_at	GTF2IRD2	0.0109956	-1.20128		218693_at	TSPAN15	-0.584271	0.0221833
	228823_at	POLR2J2	0.0302649	-1.21361		220940_at	ANKRD36B	-0.584295	0.0221766
	227569_at	LNX2	0.0037433	-1.21361		228026_at	SIKE1	-0.584507	0.0221164
	203431_s_at	ARHGAP32	0.0249337	-1.2211		226297_at	HIPK3	-0.58469	0.0220647
	235533_at	COX19	0.0204734	-1.22778		229332_at	HPDL	-0.58483	0.0220251
	226324_s_at	IFT172	0.0199078	-1.23242		215024_at	CCZ1B	-0.585144	0.0219365
	214934_at	ATP9B	0.00855806	-1.23302		1560081_at	RAD51-AS1	-0.585169	0.0219295
	221823_at	C5ORF30	0.00247865	-1.23724		232420_x_at	MAN1B1-AS1	-0.585529	0.0218283
	236436_at	SLC25A45	0.045887	-1.23798		205799_s_at	SLC3A1	-0.585689	0.0217836
	227525_at	GLCCI1	0.0420849	-1.2582		204865_at	CA3	-0.585824	0.0217459
	241379_at	APLF	0.0329948	-1.26436		221241_s_at	BCL2L14	-0.585853	0.0217377
	227809_at	ZC3H6	0.034286	-1.26938		219664_s_at	DECR2	-0.586375	0.0215922
	204407_at	TTF2	0.0313698	-1.27227		38892_at	GLTSCR1L	-0.58659	0.0215324
	233850_s_at	EBF4	0.0232703	-1.27438		225892_at	IREB2	-0.586812	0.0214709
	223213_s_at	ZHX1	0.0157889	-1.2799		236979_at	BCL2L15	-0.587229	0.0213556
	222125_s_at	P4HTM	0.0095386	-1.28897		226154_at	DNM1L	-0.587503	0.0212803
	1563302_at	LOC101927534	0.0378765	-1.29228		219857_at	PLEKHS1	-0.587874	0.0211784
	235828_at	PRELID2	0.0112407	-1.29417		1569110_x_at	LOC728613	-0.588048	0.0211308
	201531_at	ZFP36	0.00781683	-1.30299		221514_at	UTP14A	-0.588141	0.0211054
	220293_at	CATSPERB	0.019248	-1.30462		204800_s_at	DHRS12	-0.588168	0.0210979
	1557754_at	LOC401068	0.0210176	-1.30643		232463_at	LINC00685	-0.588345	0.0210497
	202962_at	KIF13B	0.0103636	-1.30734		227759_at	PCSK9	-0.588673	0.0209605
	227865_at	IDNK	0.017076	-1.30968		213713_s_at	GLB1L2	-0.588684	0.0209574
	226490_at	NHSL1	0.00263244	-1.31181		204127_at	RFC3	-0.588755	0.0209382
	1552892_at	TNFRSF13C	0.0285824	-1.31692		204116_at	IL2RG	-0.588765	0.0209355
	235109_at	ZBED3	0.00788634	-1.31702		214502_at	HIST1H2BJ	-0.589519	0.0207314
	229292_at	EPB41L5	0.0369213	-1.31768		235217_at	LINC01004	-0.589541	0.0207255
	219911_s_at	SLCO4A1	0.0396557	-1.32005		225390_s_at	KLF13	-0.589625	0.0207027
	223162_s_at	KIAA1147	0.0158751	-1.32983		226779_at	LMBRD2	-0.589642	0.0206982
	227415_at	DGKH	0.0334093	-1.33116		223506_at	ZC3H8	-0.589706	0.0206812
	223298_s_at	NT5C3A	0.00280249	-1.33216		201212_at	LGMN	-0.590479	0.0204738
	206587_at	CCT6B	0.0012683	-1.33485		206677_at	KRT31	-0.592193	0.0200202
	205076_s_at	MTMR11	0.0167352	-1.3483		221213_s_at	ZNF280D	-0.592207	0.0200166
	1558184_s_at	ZNF17	0.0132981	-1.35502		223471_at	RAB3IP	-0.592349	0.0199793
	226594_at	ENTPD5	0.00827918	-1.36002		228051_at	ARFGEF3	-0.592445	0.0199541
	1568794_at	LOC643355	0.0347077	-1.37419		204275_at	CAPN15	-0.592537	0.0199301
	225436_at	ABHD17C	0.0433433	-1.37811		207427_at	ACR	-0.592662	0.0198973
	202239_at	PARP4	0.0104993	-1.38388		204487_s_at	KCNQ1	-0.592845	0.0198495
	227019_at	C1ORF226	0.00218852	-1.38425		221858_at	TBC1D12	-0.593212	0.0197542
	1561442_at	LOC283585	0.0486671	-1.38852		226015_at	ZNF12	-0.593218	0.0197524
	211028_s_at	KHK	0.0422773	-1.39525		207840_at	CD160	-0.593289	0.019734
	209605_at	TST	0.0259991	-1.39555		205221_at	HGD	-0.593375	0.0197118
	1562073_at	LOC101927815	0.0450312	-1.39683		238121_at	GK5	-0.593468	0.0196876
	205489_at	CRYM	0.0137011	-1.40136		204569_at	ICK	-0.593537	0.0196698
	222025_s_at	OPLAH	0.033587	-1.40136		218543_s_at	PARP12	-0.593752	0.0196141
	226779_at	LMBRD2	0.0188172	-1.40749		229732_at	ZNF823	-0.593757	0.019613
	214734_at	EXPH5	0.0493423	-1.41188		221899_at	N4BP2L2	-0.594035	0.0195411
	206770_s_at	SLC35A3	0.00240776	-1.41273		228956_at	UGT8	-0.594075	0.019531
	241359_at	TLCD2	0.046092	-1.41525		205975_s_at	HOXD1	-0.594358	0.0194581
	228411_at	PARD3B	0.0427991	-1.4158		216428_x_at	KIR3DX1	-0.594652	0.0193826
	1557488_at	CBX3P2	0.0243148	-1.42029		203394_s_at	HES1	-0.594679	0.0193757
	232579_at	JHDM1D-AS1	0.0391038	-1.42097		202727_s_at	IFNGR1	-0.594686	0.019374
	203923_s_at	CYBB	0.0306869	-1.42239		206416_at	ZNF205	-0.594746	0.0193586
	204007_at	FCGR3B	0.027668	-1.42722		223298_s_at	NT5C3A	-0.594979	0.019299
	216381_x_at	AKR7A3	0.00106882	-1.42823		216057_at	RAB3GAP2	-0.595436	0.0191828
	1561277_at	LOC339298	0.0435214	-1.43172		240166_x_at	TRMT10B	-0.595576	0.0191473
	242477_at	TTC39B	0.016417	-1.44508		214922_at	ZNF484	-0.596012	0.019037
	219117_s_at	FKBP11	0.0413946	-1.44945		220883_at	PRO2012	-0.596103	0.0190139
	235165_at	PARD6B	0.0201975	-1.45255		227185_at	C1ORF233	-0.596243	0.0189786
	230083_at	USP53	0.00392027	-1.45698		218704_at	RNF43	-0.596386	0.0189426
	217111_at	AMACR	0.0114271	-1.45724		242477_at	TTC39B	-0.596574	0.0188953
	221627_at	TRIM10	0.0201027	-1.45845		207051_at	SLC17A4	-0.596609	0.0188867
	1552497_a_at	SLAMF6	0.0451805	-1.45907		218960_at	TMPRSS4	-0.596645	0.0188775
	221156_x_at	CCPG1	0.0240647	-1.46518		208368_s_at	BRCA2	-0.596738	0.0188543
	227948_at	FGD4	0.0224363	-1.47089		213601_at	SLIT1	-0.597465	0.0186726
	213397_x_at	RNASE4	0.0496418	-1.47172		236700_at	EIF3C	-0.597669	0.018622
	228875_at	FAM162B	0.0261431	-1.47235		218303_x_at	KRCC1	-0.597868	0.0185727
	227379_at	MBOAT1	0.0209678	-1.4725		204351_at	S100P	-0.597891	0.018567
	229763_at	FOXP4	0.0460412	-1.48376		235165_at	PARD6B	-0.597901	0.0185644
	219946_x_at	MYH14	0.0243243	-1.48749		213546_at	DKFZP586I1420	-0.598157	0.0185011
	1563391_at	LOC101927553	0.0434228	-1.48886		236666_s_at	LRRC10B	-0.598421	0.018436
	236863_at	C17ORF67	0.0405305	-1.4904		212558_at	SPRY1	-0.598635	0.0183833
	207558_s_at	PITX2	0.0456214	-1.50652		238369_s_at	LINC01607	-0.598713	0.0183641
	205759_s_at	SULT2B1	0.0280971	-1.50848		238012_at	DPP7	-0.598997	0.0182946
	202971_s_at	DYRK2	3.22393e-05	-1.51121		213050_at	COBL	-0.599486	0.0181751
	224832_at	DUSP16	0.0272179	-1.51432		223691_at	RGS22	-0.599656	0.0181336
	213618_at	ARAP2	0.031559	-1.52307		205173_x_at	CD58	-0.599667	0.0181309
	208279_s_at	CDRT1	0.0376764	-1.52851		224840_at	FKBP5	-0.599775	0.0181047
	213393_at	MFSD9	0.0233202	-1.52983		1557488_at	CBX3P2	-0.600031	0.0180425
	228338_at	COLCA2	0.0468566	-1.54653		210401_at	P2RX1	-0.600095	0.018027
	226459_at	PIK3AP1	0.0378521	-1.55299		217610_at	SPDYE2	-0.600129	0.0180187
	218776_s_at	TMEM62	0.00747538	-1.55399		205768_s_at	SLC27A2	-0.600351	0.0179651
	210512_s_at	VEGFA	0.025245	-1.55683		1552862_at	RUSC1-AS1	-0.600558	0.0179153
	221323_at	ULBP1	0.0182117	-1.5583		1562716_at	LOC284632	-0.6008	0.017857
	226869_at	MEGF6	0.000155778	-1.56351		234988_at	VCPIP1	-0.600979	0.017814
	226718_at	AMIGO1	0.0166094	-1.57084		213285_at	TMEM30B	-0.601052	0.0177963
	221122_at	HRASLS2	0.027122	-1.57151		226649_at	PANK1	-0.601388	0.0177161
	227052_at	SMIM14	0.0162611	-1.5798		226869_at	MEGF6	-0.601634	0.0176573
	213540_at	HSD17B8	0.0355245	-1.58025		237690_at	ADGRF4	-0.60181	0.0176155
	243594_x_at	SPIRE2	0.00176964	-1.58603		1561442_at	LOC283585	-0.602073	0.017553
	226261_at	ZNRF2	0.000282774	-1.59147		210693_at	SPPL2B	-0.602246	0.0175119
	1553893_at	CCDC105	0.0389158	-1.59927		230270_at	PRPF38B	-0.602475	0.0174576
	219411_at	ELMO3	0.0250375	-1.60547		212476_at	ACAP2	-0.602753	0.0173921
	238867_at	TMEM182	0.0360283	-1.60631		230521_at	ARHGEF39	-0.602763	0.0173897
	218603_at	HECA	0.0192539	-1.60804		236493_at	NKAPP1	-0.60296	0.0173435
	233996_x_at	EYS	0.018011	-1.61051		215930_s_at	CTAGE5	-0.602971	0.0173409
	202820_at	AHR	0.0336024	-1.61359		204793_at	GPRASP1	-0.603905	0.0171223
	201368_at	ZFP36L2	0.00355651	-1.61623		228171_s_at	PLEKHG4	-0.604303	0.0170298
	214540_at	HIST1H2BO	0.0164407	-1.61703		219570_at	KIF16B	-0.604747	0.0169273
	223866_at	ARMC2	0.0449473	-1.61706		213581_at	PDCD2	-0.604883	0.0168959
	219517_at	ELL3	0.0222716	-1.62295		206143_at	SLC26A3	-0.605027	0.0168626
	236278_at	HIST1H3E	0.00806775	-1.63223		228212_at	ISM2	-0.605528	0.0167477
	229323_at	LINC00959	0.038608	-1.63649		223484_at	C15ORF48	-0.60557	0.0167381
	225564_at	SPATA13	0.0170549	-1.6456		227745_at	RNF139-AS1	-0.605626	0.0167254
	218967_s_at	PTER	0.00840646	-1.65396		229139_at	JPH1	-0.606346	0.0165614
	1558281_a_at	TMEM184A	0.0470459	-1.65653		207158_at	APOBEC1	-0.607015	0.0164101
	242313_at	LOC728730	0.00202154	-1.66267		217901_at	DSG2	-0.60751	0.0162989
	206268_at	LEFTY1	0.00383919	-1.66487		212731_at	ANKRD46	-0.607654	0.0162665
	225207_at	PDK4	0.0334339	-1.66845		207254_at	SLC15A1	-0.608474	0.0160839
	228568_at	MYZAP	0.0158172	-1.66859		203403_s_at	RNF6	-0.608543	0.0160685
	219377_at	GAREM1	0.0476166	-1.67094		1562073_at	LOC101927815	-0.608556	0.0160658
	1562386_s_at	ZNF501	0.0179463	-1.67285		218603_at	HECA	-0.608765	0.0160195
	237614_at	PHACTR2-AS1	0.0129308	-1.67352		227865_at	IDNK	-0.60906	0.0159543
	212242_at	TUBA4A	0.0448453	-1.68236		208161_s_at	ABCC3	-0.609122	0.0159406
	241418_at	LOC344887	0.0115729	-1.68607		224517_at	POLR2J4	-0.609235	0.0159157
	220087_at	BCO1	0.0230772	-1.69287		219704_at	YBX2	-0.609591	0.0158376
	241247_at	LINC01213	0.0420832	-1.69426		204809_at	CLPX	-0.609745	0.0158039
	211715_s_at	BDH1	0.0258237	-1.71187		206306_at	RYR3	-0.609962	0.0157565
	230298_at	MBLAC2	0.0306233	-1.71592		212584_at	AQR	-0.610079	0.0157309
	225354_s_at	SH3BGRL2	0.0282813	-1.73536		220520_s_at	NUP62CL	-0.610089	0.0157287
	1557166_at	PDCD4	0.0127198	-1.74029		219029_at	C5ORF28	-0.610757	0.0155835
	202720_at	TES	0.0110739	-1.74617		1563063_at	LINC01049	-0.611769	0.0153657
	227401_at	IL17D	0.00653673	-1.74876		239370_at	LINC01133	-0.612196	0.0152744
	220288_at	MYO15A	0.0164254	-1.75036		204698_at	ISG20	-0.612239	0.0152653
	1552370_at	C4ORF33	0.0194835	-1.75083		1553989_a_at	ATP6V1C2	-0.612667	0.0151742
	209610_s_at	SLC1A4	0.00428424	-1.75136		227647_at	KCNE3	-0.612748	0.0151572
	1556638_at	PAX7	0.0365144	-1.77265		218998_at	FAM206A	-0.612908	0.0151232
	202794_at	INPP1	0.00958521	-1.77282		213099_at	ANGEL1	-0.613002	0.0151034
	220930_s_at	SMIM2	0.0253372	-1.77534		1554520_at	LOC283861	-0.613619	0.0149734
	240359_at	BPIFA3	0.0165184	-1.77816		225724_at	PSMA3-AS1	-0.613808	0.0149338
	205645_at	REPS2	0.0459781	-1.78503		203376_at	CDC40	-0.614169	0.0148583
	1569376_s_at	LOC101929964	0.0336093	-1.78772		225245_x_at	H2AFJ	-0.614232	0.0148452
	1564287_at	LINC00410	0.0337916	-1.78986		219517_at	ELL3	-0.614833	0.0147203
	226122_at	PLEKHG1	0.00827476	-1.7917		207259_at	LINC00483	-0.614885	0.0147094
	206097_at	SLC22A18AS	0.0240281	-1.79246		228571_at	RBAK	-0.614907	0.0147049
	231783_at	CHRM1	0.0108005	-1.79738		218203_at	ALG5	-0.615077	0.0146698
	233194_at	STARD13-AS	0.0125063	-1.79761		204274_at	EBAG9	-0.615627	0.0145564
	1560089_at	SLC25A25-AS1	0.0367153	-1.80762		221842_s_at	ZNF131	-0.615679	0.0145457
	203642_s_at	COBLL1	0.00778184	-1.84145		1557172_x_at	NEK8	-0.615743	0.0145327
	234850_at	MOGAT3	0.0353719	-1.84147		235290_at	ZNF782	-0.615903	0.0144998
	220073_s_at	PLEKHG6	0.0436707	-1.84295		213046_at	PABPN1	-0.616329	0.0144127
	1554246_at	C1ORF210	0.0486938	-1.84454		218713_at	ICE2	-0.616488	0.0143803
	220303_at	PDZD3	0.0325715	-1.84907		213106_at	ATP8A1	-0.617578	0.0141599
	242722_at	LMO7	0.0278369	-1.85239		210905_x_at	POU5F1P4	-0.617776	0.0141202
	238694_at	DGKE	0.0188973	-1.85606		202032_s_at	MAN2A2	-0.617966	0.0140822
	226875_at	DOCK11	0.0470212	-1.86587		228594_at	NADK2	-0.61799	0.0140773
	239775_at	LOC101927609	0.00798268	-1.88228		226718_at	AMIGO1	-0.618037	0.0140679
	236124_at	LOC153546	0.0184527	-1.88421		218261_at	AP1M2	-0.618518	0.0139719
	226803_at	CHMP4C	0.0421315	-1.89205		202923_s_at	GCLC	-0.619106	0.0138553
	228565_at	KIAA1804	0.0485349	-1.89242		207628_s_at	WBSCR22	-0.619413	0.0137947
	1562716_at	LOC284632	0.00423056	-1.89729		206297_at	CTRC	-0.619522	0.0137732
	226636_at	PLD1	0.0292998	-1.91851		235373_at	LOC100506314	-0.619548	0.0137682
	204694_at	AFP	0.0325491	-1.92496		34031_i_at	KRIT1	-0.620364	0.0136083
	219694_at	FAM105A	0.0329165	-1.92932		1569172_a_at	CFAP99	-0.620534	0.0135752
	205190_at	PLS1	0.014175	-1.93889		202302_s_at	RSRC2	-0.620696	0.0135437
	218326_s_at	LGR4	0.023065	-1.94421		214745_at	PLCH1	-0.620926	0.013499
	1552740_at	C2ORF15	0.0148877	-1.94677		223044_at	SLC40A1	-0.621094	0.0134665
	203394_s_at	HES1	0.0236219	-1.95488		224707_at	CYSTM1	-0.621262	0.0134341
	1553299_at	DUSP5P1	0.0336921	-1.96435		232772_at	LOC221272	-0.621826	0.0133255
	233784_at	LOC101927769	0.00341703	-1.96683		220951_s_at	A1CF	-0.621853	0.0133204
	239214_at	LOC100130458	0.0320987	-1.98835		219010_at	C1ORF106	-0.622128	0.0132678
	218303_x_at	KRCC1	0.000168145	-1.99095		202971_s_at	DYRK2	-0.622498	0.0131971
	206539_s_at	CYP4F12	0.0354487	-1.9917		238017_at	SDR16C5	-0.62308	0.0130867
	1553454_at	RPTN	0.0377545	-2.00043		223411_at	MIF4GD	-0.623229	0.0130586
	219263_at	RNF128	0.041999	-2.00373		212204_at	TMEM87A	-0.624352	0.0128478
	1568643_a_at	LOC101927934	0.0221703	-2.00628		224709_s_at	CDC42SE2	-0.624458	0.012828
	215184_at	DAPK2	0.0119674	-2.00724		1560288_at	LOC101927196	-0.624651	0.0127921
	1564012_at	LINC01512	0.048337	-2.01512		223884_at	OPTC	-0.624673	0.012788
	201621_at	NBL1	0.0332163	-2.03544		230083_at	USP53	-0.624798	0.012765
	219771_at	TBC1D8B	0.0196274	-2.04101		241418_at	LOC344887	-0.6249	0.0127459
	1563484_at	LOC101927766	0.0050671	-2.0492		204873_at	PEX1	-0.625068	0.012715
	227438_at	ALPK1	0.0380121	-2.04957		226562_at	ZSCAN29	-0.625097	0.0127095
	237137_at	SCARNA2	0.00481516	-2.05023		227055_at	METTL7B	-0.625389	0.0126556
	237654_at	PPP1R36	0.0199208	-2.05167		218721_s_at	C1ORF27	-0.625809	0.0125784
	233475_at	MGC32805	0.00857537	-2.05704		1560101_at	SYDE2	-0.625857	0.0125695
	230624_at	SLC25A27	0.00583744	-2.05869		1552732_at	ABRA	-0.626282	0.0124918
	221577_x_at	GDF15	0.0236253	-2.06079		212867_at	NCOA2	-0.626454	0.0124604
	235383_at	MYO7B	0.0204649	-2.06097		238898_at	FOXP4-AS1	-0.626613	0.0124315
	219429_at	FA2H	0.041131	-2.06326		1553602_at	MUCL1	-0.62669	0.0124175
	1569728_at	LINC00423	0.0051966	-2.06499		213165_at	CEP350	-0.626884	0.0123825
	227556_at	NME7	0.0199775	-2.06533		231864_at	ZNF33A	-0.627619	0.0122498
	242871_at	PAQR5	0.0471964	-2.06568		201884_at	CEACAM5	-0.62787	0.0122046
	213103_at	STARD13	0.0309916	-2.06881		209047_at	AQP1	-0.628465	0.0120985
	204663_at	ME3	0.00958273	-2.07503		1552362_a_at	LEAP2	-0.629068	0.0119915
	238827_at	SH3RF2	0.00713439	-2.08328		223288_at	USP38	-0.629697	0.0118807
	219274_at	TSPAN12	0.0175477	-2.0833		231718_at	SLU7	-0.630106	0.0118091
	219696_at	DENND1B	0.0112573	-2.089		224849_at	TTC17	-0.630304	0.0117746
	214295_at	KIAA0485	0.0383517	-2.09067		204190_at	USPL1	-0.630417	0.011755
	207840_at	CD160	0.0159103	-2.09576		219127_at	PRR15L	-0.630427	0.0117532
	221143_at	RPA4	0.0132055	-2.11555		219644_at	CEP83	-0.630631	0.0117178
	240163_at	RORA-AS1	0.00786913	-2.11614		226838_at	TTC32	-0.631677	0.0115372
	215395_x_at	PRSS3P2	0.0323773	-2.12807		203569_s_at	OFD1	-0.632956	0.0113195
	231349_at	GPR150	0.0408822	-2.13468		214464_at	CDC42BPA	-0.633095	0.011296
	206771_at	UPK3A	0.0140476	-2.14167		209764_at	MGAT3	-0.633518	0.0112248
	206619_at	DKK4	0.0237081	-2.15267		237905_at	KRT25	-0.633771	0.0111824
	1552742_at	KCNH8	0.046995	-2.15718		218776_s_at	TMEM62	-0.63483	0.0110063
	227443_at	LURAP1L	0.00706706	-2.16255		226803_at	CHMP4C	-0.635015	0.0109756
	205675_at	MTTP	0.0197056	-2.16476		221841_s_at	KLF4	-0.635414	0.0109101
	1553894_at	CCDC122	0.0399897	-2.16478		220945_x_at	MANSC1	-0.635444	0.0109051
	238332_at	ANKRD29	0.00991536	-2.16977		212053_at	PDXDC1	-0.635594	0.0108805
	1563792_at	AMN	0.00602407	-2.173		1562681_at	KRTAP5-AS1	-0.635747	0.0108554
	220180_at	CCDC68	0.0447828	-2.17603		202053_s_at	ALDH3A2	-0.636054	0.0108052
	225325_at	MFSD6	0.00308798	-2.18344		209864_at	FRAT2	-0.636662	0.0107065
	205064_at	SPRR1B	0.0080009	-2.18865		208009_s_at	ARHGEF16	-0.637278	0.0106072
	1553428_at	LY86-AS1	0.0373566	-2.1914		209605_at	TST	-0.63813	0.010471
	214745_at	PLCH1	0.0220425	-2.19187		243099_at	NFAM1	-0.638803	0.0103644
	237338_at	B3GNT8	0.0106648	-2.19423		232579_at	JHDM1D-AS1	-0.639765	0.0102134
	202609_at	EPS8	0.0258153	-2.19465		219185_at	SIRT5	-0.63983	0.0102033
	205500_at	C5	0.0195429	-2.19904		202308_at	SREBF1	-0.640218	0.0101429
	203837_at	MAP3K5	0.0171691	-2.20962		227435_at	USF3	-0.64029	0.0101318
	214596_at	CHRM3	0.00230246	-2.21182		204019_s_at	SH3YL1	-0.640413	0.0101127
	223497_at	FAM135A	0.00715987	-2.21365		201690_s_at	TPD52	-0.640864	0.0100432
	205799_s_at	SLC3A1	0.0369502	-2.21498		226255_at	ZBTB33	-0.64198	0.00987253
	205975_s_at	HOXD1	0.0494105	-2.22125		206482_at	PTK6	-0.642849	0.00974114
	229158_at	WNK4	0.007675	-2.23585		223320_s_at	ABCB10	-0.643115	0.00970131
	224245_at	INGX	0.00389553	-2.23618		222125_s_at	P4HTM	-0.643361	0.00966443
	201242_s_at	ATP1B1	0.00772072	-2.23894		223423_at	GPR160	-0.643558	0.00963507
	236967_at	MNX1-AS1	0.0201585	-2.25079		227755_at	ERN1	-0.643666	0.00961896
	220082_at	PPP1R14D	0.0482714	-2.26735		236193_at	HIST1H2BC	-0.644626	0.00947689
	210515_at	HNF1A	0.00253372	-2.26848		1562880_at	LOC100288238	-0.644689	0.00946762
	1560957_at	LOC101928626	0.0259688	-2.27469		203923_s_at	CYBB	-0.644835	0.00944617
	242345_at	COL28A1	0.0430865	-2.27652		218914_at	RRNAD1	-0.645198	0.00939304
	1561555_at	LINC00970	0.0136147	-2.28011		229763_at	FOXP4	-0.64555	0.00934175
	1552461_at	FAM46D	0.000585513	-2.28387		203593_at	CD2AP	-0.645735	0.00931477
	227747_at	MPZL3	0.0394475	-2.29263		202194_at	TMED5	-0.645797	0.00930581
	227856_at	C4ORF32	0.0115039	-2.29463		228697_at	HINT3	-0.646428	0.00921464
	223125_s_at	C1ORF21	0.026532	-2.29507		205500_at	C5	-0.646836	0.00915603
	207949_s_at	ICA1	0.0349353	-2.30033		225445_at	UBN2	-0.647178	0.00910723
	204168_at	MGST2	0.00576625	-2.31058		213097_s_at	DNAJC2	-0.647195	0.00910472
	226423_at	PAQR8	0.0381244	-2.31425		216347_s_at	PPP1R13B	-0.647278	0.00909287
	215559_at	ABCC6	0.0345399	-2.31561		236258_at	RBBP8NL	-0.64846	0.00892577
	221841_s_at	KLF4	0.00739339	-2.32609		209112_at	CDKN1B	-0.649442	0.00878867
	235033_at	NPEPL1	0.0389407	-2.34289		205450_at	PHKA1	-0.649901	0.00872521
	209829_at	FAM65B	0.00480148	-2.3924		225987_at	STEAP4	-0.650599	0.00862939
	209212_s_at	KLF5	0.0207764	-2.40595		212841_s_at	PPFIBP2	-0.651029	0.00857078
	239950_at	HOXA11-AS	0.0332766	-2.4198		1561277_at	LOC339298	-0.651341	0.00852834
	223315_at	NTN4	0.0224601	-2.42902		206268_at	LEFTY1	-0.651789	0.00846785
	207351_s_at	SH2D2A	0.017896	-2.42955		1569995_at	MGAT4D	-0.652349	0.00839264
	207051_at	SLC17A4	0.0159343	-2.43528		214457_at	HOXA2	-0.652519	0.00836995
	205654_at	C4BPA	0.0208727	-2.43601		203997_at	PTPN3	-0.652568	0.00836347
	213369_at	CDHR1	0.0477991	-2.45119		224832_at	DUSP16	-0.652863	0.00832414
	205776_at	FMO5	0.00487189	-2.46116		209022_at	STAG2	-0.654152	0.00815416
	225283_at	ARRDC4	0.0146251	-2.46299		215184_at	DAPK2	-0.654275	0.00813813
	212805_at	PRUNE2	0.0344048	-2.46632		1553599_a_at	SYCP3	-0.654469	0.00811276
	227001_at	NIPAL2	0.00417327	-2.47319		206999_at	IL12RB2	-0.654554	0.00810173
	238702_at	SPTSSB	0.00177092	-2.4764		1555888_at	UBR5-AS1	-0.65558	0.0079691
	228762_at	LFNG	0.0290258	-2.48277		220468_at	ARL14	-0.655812	0.00793926
	235775_at	TMTC2	0.00368734	-2.48714		236285_at	KLHDC7B	-0.655927	0.00792461
	208323_s_at	ANXA13	0.0475906	-2.49915		235170_at	ZNF92	-0.65614	0.00789735
	214868_at	PIWIL1	0.0184426	-2.51794		235145_at	ZBTB7B	-0.656331	0.00787304
	226992_at	NOSTRIN	0.0383129	-2.52096		238456_at	LOC100289230	-0.657438	0.00773317
	204865_at	CA3	0.0355125	-2.52603		226122_at	PLEKHG1	-0.65764	0.00770787
	218657_at	RAPGEFL1	0.00460371	-2.54387		230203_at	FLJ46875	-0.657707	0.00769941
	201425_at	ALDH2	0.0141378	-2.54924		204607_at	HMGCS2	-0.658017	0.00766074
	227180_at	ELOVL7	0.0424956	-2.55326		226361_at	TMEM42	-0.65904	0.00753422
	228977_at	LOC729680	0.000354055	-2.55367		235231_at	ZNF789	-0.659106	0.00752608
	210177_at	TRIM15	0.00305247	-2.55862		220753_s_at	CRYL1	-0.659836	0.00743683
	226806_s_at	NFIA	0.0267519	-2.55992		225041_at	MPHOSPH8	-0.659853	0.00743474
	238513_at	PRRG4	0.029193	-2.56189		1557945_at	TCTE3	-0.660103	0.0074044
	241355_at	HR	0.00536679	-2.56459		227401_at	IL17D	-0.660527	0.00735313
	209373_at	MALL	0.0182162	-2.57438		232578_at	CLDN18	-0.660545	0.00735092
	207300_s_at	F7	0.00856289	-2.57721		228320_x_at	CCDC64	-0.662072	0.00716864
	229599_at	SMIM22	0.0355737	-2.58067		223739_at	PADI1	-0.66236	0.00713464
	232578_at	CLDN18	0.00201238	-2.58905		212295_s_at	SLC7A1	-0.662642	0.00710149
	205019_s_at	VIPR1	0.00177847	-2.5902		201413_at	HSD17B4	-0.662929	0.00706794
	220951_s_at	A1CF	0.0282684	-2.62477		205632_s_at	PIP5K1B	-0.662936	0.00706703
	1555852_at	PSMB8-AS1	0.0155846	-2.63283		225365_at	ZDHHC20	-0.663099	0.00704804
	224882_at	ACSS1	0.000429246	-2.63715		207351_s_at	SH2D2A	-0.664149	0.00692642
	206387_at	CDX2	0.0389029	-2.63811		228686_at	LINC01184	-0.664471	0.0068894
	227759_at	PCSK9	0.0175307	-2.64216		219880_at	CTC-338M12.4	-0.664497	0.00688649
	220421_at	BTNL8	0.0101075	-2.64273		1558451_at	LOC285500	-0.664931	0.00683686
	226302_at	ATP8B1	0.038258	-2.64433		207192_at	DNASE1L2	-0.666511	0.00665878
	225301_s_at	MYO5B	0.0165248	-2.64754		239214_at	LOC100130458	-0.666633	0.0066452
	213036_x_at	ATP2A3	0.0215668	-2.67385		1557480_a_at	PPP1R27	-0.666837	0.00662245
	220945_x_at	MANSC1	0.0299362	-2.67625		228875_at	FAM162B	-0.667085	0.00659501
	219684_at	RTP4	0.04269	-2.67989		226261_at	ZNRF2	-0.667696	0.00652768
	204019_s_at	SH3YL1	0.00694274	-2.68473		221627_at	TRIM10	-0.667984	0.00649605
	204798_at	MYB	0.0318488	-2.68804		225176_at	LNPEP	-0.668274	0.00646438
	205221_at	HGD	0.041814	-2.6975		1553454_at	RPTN	-0.668468	0.00644324
	206482_at	PTK6	0.0241805	-2.70068		217939_s_at	AFTPH	-0.66905	0.00638032
	229358_at	IHH	0.0146473	-2.71147		210515_at	HNF1A	-0.66919	0.00636518
	220603_s_at	MCTP2	0.00986511	-2.71509		220352_x_at	FLJ42627	-0.671015	0.00617106
	220520_s_at	NUP62CL	0.0421809	-2.71882		214234_s_at	CYP3A5	-0.671065	0.00616588
	223044_at	SLC40A1	0.0325025	-2.72183		209847_at	CDH17	-0.67119	0.00615275
	207158_at	APOBEC1	0.0144564	-2.72408		205302_at	IGFBP1	-0.671371	0.00613376
	220753_s_at	CRYL1	0.000539363	-2.73607		1568643_a_at	LOC101927934	-0.67241	0.00602588
	225987_at	STEAP4	0.00196486	-2.73856		204831_at	CDK8	-0.672797	0.00598614
	207076_s_at	ASS1	0.0282473	-2.75428		225354_s_at	SH3BGRL2	-0.673014	0.00596388
	227462_at	ERAP2	0.00474602	-2.77228		231277_x_at	DTWD2	-0.673324	0.00593228
	236979_at	BCL2L15	0.00600794	-2.77314		215380_s_at	GGCT	-0.673801	0.0058838
	218692_at	SYBU	0.0225455	-2.77347		240359_at	BPIFA3	-0.67412	0.00585162
	205670_at	GAL3ST1	0.0260566	-2.77581		211116_at	SLC9A2	-0.674755	0.00578795
	208300_at	PTPRH	0.0068868	-2.77719		209318_x_at	PLAGL1	-0.675139	0.00574967
	231270_at	CA13	0.0158749	-2.81448		203841_x_at	MAPRE3	-0.675172	0.00574642
	218261_at	AP1M2	0.0277786	-2.8166		218967_s_at	PTER	-0.675661	0.00569797
	218747_s_at	TAPBPL	0.0274989	-2.82012		205562_at	RPP38	-0.67588	0.00567643
	231982_at	SMIM24	0.0108148	-2.82974		206159_at	GDF10	-0.676882	0.00557852
	204523_at	ZNF140	0.0238236	-2.84024		241359_at	TLCD2	-0.677148	0.00555279
	232088_x_at	LINC00899	0.0181531	-2.855		203918_at	PCDH1	-0.677563	0.00551281
	231250_at	LOC101060400	0.0479219	-2.86065		202597_at	IRF6	-0.678312	0.00544114
	202597_at	IRF6	0.00476799	-2.86438		206698_at	XK	-0.678314	0.00544097
	219173_at	MYO15B	0.0464794	-2.86878		236430_at	TMED6	-0.67841	0.00543184
	229715_at	NCR3LG1	0.0392879	-2.87582		210962_s_at	AKAP9	-0.679366	0.00534163
	203726_s_at	LAMA3	0.0487714	-2.8832		219130_at	TRMT13	-0.680346	0.00525046
	232448_at	LINC00543	0.00769949	-2.88341		224729_s_at	ATPAF1	-0.680728	0.00521516
	231786_at	HOXA13	0.0166689	-2.89361		237614_at	PHACTR2-AS1	-0.680809	0.00520776
	228653_at	SAMD5	0.0423549	-2.90176		1561330_at	DSG4	-0.681375	0.0051559
	235591_at	SSTR1	0.0226301	-2.90292		219481_at	TTC13	-0.681919	0.00510653
	211116_at	SLC9A2	0.0155574	-2.91596		221654_s_at	USP3	-0.682471	0.00505681
	210652_s_at	TTC39A	0.0245652	-2.9163		41329_at	SCYL3	-0.682502	0.00505401
	204503_at	EVPL	0.0239725	-2.92811		218139_s_at	AP5M1	-0.682753	0.00503152
	239087_at	ANKS4B	0.0268454	-2.94719		226720_at	PWWP2A	-0.682963	0.00501276
	240303_at	TMC5	0.0131653	-2.95922		221586_s_at	E2F5	-0.682986	0.00501078
	212338_at	MYO1D	0.0172584	-2.98015		213473_at	BRAP	-0.683252	0.00498709
	219181_at	LIPG	0.0111259	-2.98832		243594_x_at	SPIRE2	-0.684139	0.00490884
	202341_s_at	TRIM2	0.0116261	-3.00655		218640_s_at	PLEKHF2	-0.685181	0.00481814
	202790_at	CLDN7	0.0290001	-3.02503		216381_x_at	AKR7A3	-0.685308	0.00480721
	206243_at	TIMP4	0.0495271	-3.02698		221897_at	TRIM52	-0.685998	0.00474793
	205639_at	AOAH	0.0141376	-3.03768		227001_at	NIPAL2	-0.686241	0.00472726
	219857_at	PLEKHS1	0.0154026	-3.05308		221288_at	GPR22	-0.687023	0.00466109
	1557146_a_at	SSTR5-AS1	0.0354085	-3.05894		226375_at	LMTK2	-0.687101	0.00465449
	212741_at	MAOA	0.0233219	-3.07038		218506_x_at	GLYR1	-0.688141	0.00456774
	201010_s_at	TXNIP	0.028461	-3.07178		212539_at	CHD1L	-0.688332	0.00455198
	230573_at	SGK2	0.0151512	-3.07313		225563_at	PAN3	-0.688412	0.00454535
	235871_at	LIPH	0.0214863	-3.07865		222891_s_at	BCL11A	-0.688919	0.00450368
	213285_at	TMEM30B	0.0405575	-3.08683		225911_at	NPNT	-0.689285	0.00447379
	225380_at	PKDCC	0.00994015	-3.09413		217111_at	AMACR	-0.690135	0.00440502
	229245_at	PLEKHA6	0.0315517	-3.10122		203095_at	MTIF2	-0.690552	0.00437156
	204698_at	ISG20	0.00350713	-3.11583		206771_at	UPK3A	-0.691268	0.00431454
	206755_at	CYP2B6	0.0213985	-3.13017		226003_at	KIF21A	-0.691666	0.00428315
	210827_s_at	ELF3	0.0128624	-3.1362		203961_at	NEBL	-0.691944	0.00426133
	202242_at	TSPAN7	0.0194425	-3.14401		214763_at	ACOT11	-0.694043	0.0040993
	212599_at	AUTS2	0.0167885	-3.14608		232271_at	HNF4G	-0.69475	0.00404589
	212942_s_at	CEMIP	0.0403344	-3.1517		221656_s_at	ARHGEF10L	-0.695719	0.00397353
	209598_at	PNMA2	0.029586	-3.16784		213271_s_at	DOPEY1	-0.696134	0.00394282
	1559538_at	LOC101929549	0.0173666	-3.16863		228348_at	LINS1	-0.696632	0.00390627
	228956_at	UGT8	0.0112543	-3.17698		227255_at	PDIK1L	-0.696987	0.00388042
	236430_at	TMED6	0.00816217	-3.18955		229232_at	LRRC57	-0.697255	0.00386093
	205603_s_at	DIAPH2	0.0182548	-3.20268		205704_s_at	ATP6V0A2	-0.697479	0.00384476
	229139_at	JPH1	0.0347894	-3.20924		243386_at	CASZ1	-0.697564	0.00383863
	230772_at	HNF4A	0.0148086	-3.22203		205311_at	DDC	-0.698166	0.00379541
	226961_at	PRR15	0.0418023	-3.22285		1558723_at	LOC284014	-0.69867	0.0037595
	220468_at	ARL14	0.0151862	-3.22298		218657_at	RAPGEFL1	-0.699676	0.00368864
	206295_at	IL18	0.0305288	-3.22713		1563792_at	AMN	-0.699909	0.00367242
	238439_at	ANKRD22	0.0351618	-3.26195		222217_s_at	SLC27A3	-0.700123	0.00365754
	209114_at	TSPAN1	0.0334112	-3.2672		211724_x_at	MIOS	-0.70134	0.00357382
	206239_s_at	SPINK1	0.0352196	-3.28232		208393_s_at	RAD50	-0.702184	0.00351668
	223509_at	CLDN2	0.0234237	-3.30473		204258_at	CHD1	-0.702283	0.00351001
	209774_x_at	CXCL2	0.00762606	-3.31336		233475_at	MGC32805	-0.702807	0.00347501
	213106_at	ATP8A1	0.00690605	-3.31804		1564449_at	USP2-AS1	-0.704808	0.00334365
	236496_at	DEGS2	0.0214273	-3.3293		220776_at	KCNJ14	-0.704988	0.00333207
	238063_at	TMEM154	0.0215856	-3.33935		202778_s_at	ZMYM2	-0.705765	0.00328228
	213421_x_at	PRSS3	0.0285931	-3.34347		213320_at	PRMT3	-0.706432	0.00324006
	244780_at	SGPP2	0.0114498	-3.34586		236863_at	C17ORF67	-0.706999	0.00320446
	230250_at	PTPRB	0.0446831	-3.35045		210242_x_at	ST20	-0.707406	0.00317914
	203903_s_at	HEPH	0.0456411	-3.35845		1560089_at	SLC25A25-AS1	-0.708228	0.00312844
	235373_at	LOC100506314	0.00739266	-3.37496		232417_x_at	ZDHHC11	-0.708821	0.00309226
	205137_x_at	USH1C	0.0256193	-3.37686		238694_at	DGKE	-0.708904	0.00308724
	239370_at	LINC01133	0.0128997	-3.37866		225326_at	RBM27	-0.709182	0.00307038
	204487_s_at	KCNQ1	0.0160577	-3.38186		51774_s_at	UBE2D4	-0.711174	0.00295197
	211916_s_at	MYO1A	0.026317	-3.38303		222025_s_at	OPLAH	-0.711903	0.00290957
	228051_at	ARFGEF3	0.000763179	-3.38351		244765_at	LOC102724782	-0.713092	0.00284149
	206698_at	XK	0.0046021	-3.38724		1553020_at	SMCR5	-0.716928	0.00263039
	206082_at	HCP5	0.0123772	-3.40724		219378_at	NAA16	-0.717198	0.00261599
	205768_s_at	SLC27A2	0.0131652	-3.41652		207300_s_at	F7	-0.71812	0.00256739
	206515_at	CYP4F3	0.0101847	-3.43922		226490_at	NHSL1	-0.718494	0.00254787
	232231_at	RUNX2	0.00325084	-3.45285		227948_at	FGD4	-0.719108	0.00251611
	227867_at	TRABD2A	0.00977116	-3.45433		219377_at	GAREM1	-0.719696	0.00248597
	214234_s_at	CYP3A5	0.00993755	-3.46017		210177_at	TRIM15	-0.720032	0.0024689
	229332_at	HPDL	0.0339578	-3.47594		1552461_at	FAM46D	-0.720152	0.00246282
	206000_at	MEP1A	0.0152732	-3.51461		201425_at	ALDH2	-0.721769	0.00238204
	200953_s_at	CCND2	0.0102462	-3.51892		204942_s_at	ALDH3B2	-0.728654	0.0020616
	207003_at	GUCA2A	0.00209768	-3.53245		208985_s_at	EIF3J	-0.730924	0.00196387
	222803_at	PRTFDC1	0.00351006	-3.53932		203824_at	TSPAN8	-0.73102	0.00195983
	212543_at	AIM1	0.0137789	-3.54155		1560257_at	LOC101928988	-0.731541	0.00193797
	205894_at	ARSE	0.0135859	-3.56063		237137_at	SCARNA2	-0.733945	0.00183964
	222891_s_at	BCL11A	0.00624297	-3.5631		233511_at	DKFZP434L192	-0.739827	0.00161587
	213142_x_at	GSAP	0.00926479	-3.59556		235924_at	FRK	-0.740479	0.00159249
	203841_x_at	MAPRE3	6.96257e-05	-3.62026		235521_at	HOXA3	-0.741942	0.00154099
	222712_s_at	MUC13	0.0188985	-3.63239		228191_at	FLVCR1	-0.744157	0.00146563
	213150_at	HOXA10	0.0233219	-3.66015		1553715_s_at	MCRIP2	-0.744165	0.00146535
	209160_at	AKR1C3	0.048083	-3.66646		1557558_s_at	MATN1-AS1	-0.744597	0.00145101
	225314_at	OCIAD2	0.029653	-3.67353		206619_at	DKK4	-0.74469	0.00144791
	214156_at	MYRIP	0.0154327	-3.69449		203310_at	STXBP3	-0.746057	0.00140334
	205942_s_at	ACSM3	0.0166119	-3.69889		222667_s_at	ASH1L	-0.746516	0.00138862
	235651_at	TTC22	0.034283	-3.71322		218645_at	ZNF277	-0.753663	0.00117502
	219614_s_at	SLC6A20	0.0183566	-3.71496		205623_at	ALDH3A1	-0.754549	0.00115052
	209040_s_at	PSMB8	0.0211374	-3.72583		206587_at	CCT6B	-0.756247	0.0011047
	223423_at	GPR160	0.0167814	-3.72768		205062_x_at	ARID4A	-0.759059	0.00103205
	221241_s_at	BCL2L14	0.0134645	-3.73319		227586_at	TMEM170A	-0.760561	0.000994853
	1568634_a_at	LRRC66	0.000516247	-3.78348		228977_at	LOC729680	-0.760605	0.000993784
	206312_at	GUCY2C	0.0312547	-3.87542		208070_s_at	REV3L	-0.761572	0.000970439
	235746_s_at	PLA2R1	0.0185624	-3.8964		223534_s_at	RPS6KL1	-0.762373	0.000951443
	229964_at	C9ORF152	0.0491047	-3.91734		1568634_a_at	LRRC66	-0.765455	0.000881157
	212841_s_at	PPFIBP2	0.00710119	-3.93433		235033_at	NPEPL1	-0.770419	0.000776816
	226622_at	MUC20	0.0276498	-3.95087		227569_at	LNX2	-0.770668	0.000771866
	218858_at	DEPTOR	0.00192011	-3.954		226072_at	FUK	-0.770741	0.000770414
	205623_at	ALDH3A1	0.000387144	-3.95794		207687_at	INHBC	-0.772614	0.00073399
	209696_at	FBP1	0.0018013	-3.96217		230078_at	RAPGEF6	-0.77469	0.000695274
	205421_at	SLC22A3	0.00585208	-4.04727		219946_x_at	MYH14	-0.776537	0.000662256
	232271_at	HNF4G	0.00489292	-4.05245		203513_at	SPG11	-0.776754	0.000658454
	222592_s_at	ACSL5	0.0248041	-4.0538		212224_at	ALDH1A1	-0.779997	0.000603806
	238017_at	SDR16C5	0.00394259	-4.08235		1553453_at	ASB14	-0.786649	0.000503215
	219127_at	PRR15L	0.00680972	-4.10373		219673_at	MCM9	-0.788958	0.000471666
	224650_at	MAL2	0.0113078	-4.10697		211971_s_at	LRPPRC	-0.803737	0.000305716
	225864_at	FAM84B	0.00142554	-4.10761		234611_at	LGALS8-AS1	-0.81039	0.000248549
	202890_at	MAP7	0.0325007	-4.10916		219617_at	CAMKMT	-0.818736	0.000189525
	206354_at	SLCO1B3	0.0367804	-4.1261		236124_at	LOC153546	-0.825627	0.000149945
	203913_s_at	HPGD	0.00144923	-4.13128		240163_at	RORA-AS1	-0.846252	6.97268e-05
	212096_s_at	MTUS1	0.00770305	-4.13892
	235924_at	FRK	0.000130999	-4.16946
	203397_s_at	GALNT3	0.00569055	-4.1744
	204636_at	COL17A1	0.00316828	-4.19296
	207259_at	LINC00483	0.02903	-4.22897
	219115_s_at	IL20RA	0.0180143	-4.22962
	1553132_a_at	TC2N	0.0109127	-4.24219
	214433_s_at	SELENBP1	0.0381564	-4.2467
	215444_s_at	TRIM31	0.011087	-4.24713
	212531_at	LCN2	0.0130424	-4.272
	227614_at	HKDC1	0.00412872	-4.31662
	218960_at	TMPRSS4	0.00821444	-4.3331
	204681_s_at	RAPGEF5	0.0013019	-4.37729
	225165_at	PPP1R1B	0.00730228	-4.40207
	208383_s_at	PCK1	0.0175335	-4.43639
	223278_at	GJB2	0.00471071	-4.46122
	220622_at	LRRC31	0.00259957	-4.53618
	226226_at	TMEM45B	0.0173578	-4.54899
	203757_s_at	CEACAM6	0.0165513	-4.54998
	205668_at	LY75	0.036194	-4.58007
	204272_at	LGALS4	0.0184381	-4.59033
	228241_at	AGR3	0.0133192	-4.63172
	206143_at	SLC26A3	0.0401587	-4.68203
	209950_s_at	VILL	0.00397377	-4.70655
	225667_s_at	FAM84A	0.0219247	-4.73761
	227647_at	KCNE3	0.023422	-4.78259
	204351_at	S100P	0.0213621	-4.86429
	205929_at	GPA33	0.0262889	-4.88843
	212268_at	SERPINB1	0.019127	-4.91876
	201884_at	CEACAM5	0.0186275	-4.95766
	226535_at	ITGB6	0.00824111	-4.96525
	208161_s_at	ABCC3	0.00181657	-4.99855
	205632_s_at	PIP5K1B	0.00409039	-5.06181
	203716_s_at	DPP4	0.0041716	-5.10016
	223484_at	C15ORF48	0.00309964	-5.20146
	205892_s_at	FABP1	0.0335929	-5.43099
	214774_x_at	TOX3	0.0412733	-5.45372
	1555383_a_at	POF1B	0.00261071	-5.68126
	225911_at	NPNT	0.00087994	-5.90184
	204607_at	HMGCS2	0.00506217	-5.91923
	213975_s_at	LYZ	0.0105593	-6.10646
	205311_at	DDC	0.000177115	-6.29778
	209847_at	CDH17	0.000191252	-7.12273
	212224_at	ALDH1A1	0.00316715	-7.14147
	203824_at	TSPAN8	0.00106496	-7.2044
	209173_at	AGR2	0.0054168	-7.57919
