# Supplementary material for: Molecular characterization of colorectal cancer related peritoneal metastatic disease
Source: Nat Commun. 2022 Aug 4;13:4443. doi: 10.1038/s41467-022-32198-z (PMC9352687; doi:10.1038/s41467-022-32198-z)
Supplement: Supplementary file 8 — Supplementary Data 6 [file 41467_2022_32198_MOESM8_ESM.xlsx]

## Sheet: Suppl Data 6
Supplementary Data 6. Clinical features of CMS4 subgroups
	CMS4-PM.A	CMS4-PM.B	CMS4-PM.C	P-value		Multiple comparisons
N	15	7	23	ANOVA	2-sided Fisher's exact	A-B	A-C	B-C
Age (years)
Mean ± Stddev	57.5 ±12.4	63.3 ± 8.1	66.1 ± 7.9	0.0366		0.4048	0.0281	0.7763
Gender
Male	0.4	0.428571	0.608696		0.441
Female	0.6	0.571429	0.391304
Location primary tumour
Appendix	0.0666667	0	0.0434783		0.27
Right colon	0.466667	0	0.347826
Transverse colon	0.133333	0	0
Left colon	0.133333	0.142857	0.173913
Sigmoid colon	0.2	0.428571	0.347826
Rectum	0	0.142857	0.0434783
Not specified	0	0.285714	0.0434783
Differentiation grade
Good/moderate	0.785714	0.714286	0.714286		0.914
Poor	0.0714286	0	0.096
Unknown	0.142857	0.285714	0.190476
Tumour type
Adenocarcinoma	0.666667	0.142857	0.478261		0.079
Mucinous adenocarcinoma	0.333333	0.85	0.521739
Syn- or Metachronous PM
Synchronous	0.333333	0.428571	0.478261		0.72
Metachronous	0.666667	0.571429	0.521739
Location PM
Abdominal wall	0.133333	0.285714	0.0869565		0.058
Diaphragma	0.0666667	0.142857	0.0434783
Intestine	0.333333	0	0.173913
Omentum	0.133333	0.428571	0.608696
Ovarium	0	0	0
Pelvic area	0.266667	0.142857	0.0434783
Other	0.0666667	0	0.0434783
PCI Score Total
Mean ± Stddev	11.9 ±7.5	20.9 ± 11.85	16.1 ± 7.2		0.058
Mutations
APC	7/15 (46.7%)	4/7 (57.1%)	9/23 (39.1%)		0.781
KRAS/NRAS	15/15 (100%)	3/7 (42.8%)	12/23 (52.2%)		0.00109	0.0048	0.0022	1
BRAF	0/15 (0%)	1/7 (14.2%)	2/23 (8.7%)		0.392
TP53	9/15 (60%)	6/7 (85.7%)	11/23 (47.8%)		0.198
SMAD4	2/15 (13.33%)	1/7 (14.2%)	2/23 (8.7%)		1
PI3K	2/15 (13.33%)	0/7 (0%)	4/23 (17.4%)		0.84
CTNNB	0/15 (0%)	0/7 (0%)	2/23 (8.7%)		0.652
PTEN	2/15 (13.33%)	0/7 (0%)	0/23 (0%)		0.233
FBXW7	0/15 (0%)	1/7 (14.2%)	1/23 (4.3%)		0.396
