# Supplementary material for: Molecular characterization of colorectal cancer related peritoneal metastatic disease
Source: Nat Commun. 2022 Aug 4;13:4443. doi: 10.1038/s41467-022-32198-z (PMC9352687; doi:10.1038/s41467-022-32198-z)
Supplement: Supplementary file 9 — Source Data [file 41467_2022_32198_MOESM9_ESM.xlsx]

## Sheet: Fig. 1c
	Fig. 1 c
		not CMS4	CMS4	Total
	PT	2459	773	3232
	PM	7	45	52

## Sheet: Fig. 1d
	Fig. 1d Fraction of PM (AMC-AJCCII-90)
	CMS1	CMS2-3	CMS4
with PM	1	1	4
no PM	22	47	15

## Sheet: Fig. 1e
	Fig. 1e PM free survival stratified to CMS					0 = no event
						1 = event
	Time (days)	CMS2-3	CMS4	CMS1
	2000	0
	140	0
	1175	0
	1541	0
	1613	0
	1175	0
	657	0
	1433	0
	2868	0
	1774	0
	1329	0
	1413	0
	446	0
	1959	0
	3555	0
	3599	0
	974	0
	1473	0
	236	0
	1006	0
	2414	0
	1983	0
	56	0
	1189	0
	1785	0
	1844	0
	736	0
	447	0
	893	0
	344	0
	1230	0
	1042	0
	1431	0
	1428	0
	994	0
	1859	0
	803	0
	1260	0
	273	0
	538	0
	1296	0
	1928	0
	3550	0
	438	0
	1281	0
	971	0
	1837	0
	409	1
	1137		0
	1470		0
	357		1
	1977		0
	1807		0
	269		1
	446		0
	332		1
	437		0
	391		0
	474		0
	457		0
	54		0
	1667		0
	1640		0
	1184		0
	634		1
	200		0
	1094		0
	62			0
	832			1
	748			0
	1545			0
	499			0
	2810			0
	1060			0
	929			0
	204			0
	2157			0
	2273			0
	1278			0
	1174			0
	3065			0
	2141			0
	1608			0
	1378			0
	1582			0
	1219			0
	1319			0
	1147			0
	1061			0
	50			0

## Sheet: Fig. 1h
	Fig. 1h PCI score stratified to CMS classification.
	CMS1	CMS2	CMS3	CMS4	mixed
	4	7	16	22	32
	6	12		20	7
	18	6		6
				8
				10
				2
				26
				18
				11
				13
				14
				14
				12
				18
				16
				9
				14
				16
				22
				13
				35
				15
				11
				11
				31
				32
				17
				27
				5
				38
				7
				12
				17
				7
				13
				7
				19
				14
				16
				14
				6
				5
				14

## Sheet: Fig. 2b
	Fig. 2b Peritoneal outgrowth of CRC cell lines in vivo (Peritoneal lesions)
	CMS1					CMS2					CMS3			CMS4
	LS411N	KM12	SW48	HCT116		HT55	SNU-C1	SW948	T84		LS180	LS513		NCI-H716	OUMS-23	SW620	HUTU-80	MDST8
	5	4	0	200		0	0	7	4		50	1		4	50	100	50	200
	0	1	5	200		1	0	4	11		13	0		0	4	200	25	100
	0	3	1	10		1	0	2	0		36	2		9	3	40	25	200
	5	1	8	200		3	0	4	15		3	5		11		200	0	200
		4	1	200		0	0					1				200	25

## Sheet: Fig. 2d
	Fig. 2d	Normalized MSN expression in combined datasets (AMC-AJCCII and MATCH cohort)
	PM	MSN (z-score)
	0	-0.446937
	0	1.67485
	0	1.46823
	0	-0.281645
	0	-0.00191838
	0	-1.06202
	0	1.61445
	0	-0.143371
	0	-0.799774
	0	-1.75974
	0	-2.30489
	0	2.60621
	0	-0.475546
	0	1.23778
	0	-0.148139
	0	-0.278466
	0	1.16467
	0	0.508264
	0	0.058477
	0	1.68756
	0	-2.71177
	0	0.619519
	0	1.30771
	0	1.08838
	0	-0.2435
	0	0.0552983
	0	-1.03182
	0	-0.499386
	0	0.724416
	0	-0.737789
	0	0.0409942
	0	0.713291
	0	0.201519
	0	0.83726
	0	0.0409942
	0	1.40784
	0	1.57631
	0	-1.04453
	0	0.942157
	0	-1.89643
	0	-0.408793
	0	-0.418329
	0	-1.3179
	0	-0.879241
	0	-0.456473
	0	-0.505743
	0	-0.332504
	0	-3.17904
	0	-0.574086
	0	0.586142
	0	1.01209
	0	-1.03659
	0	2.27562
	0	-1.08268
	0	1.02639
	0	-1.55631
	0	-0.446937
	0	-0.713949
	0	1.43009
	0	0.161785
	0	-0.589979
	0	0.118872
	0	1.01209
	0	-1.06043
	0	-1.23367
	0	0.325488
	0	-0.000329024
	0	-0.208534
	0	0.212644
	0	1.12493
	0	0.576606
	0	1.9657
	0	-0.02258
	0	-0.329325
	0	-0.640838
	0	0.401777
	0	0.565481
	0	-0.186283
	0	-1.02387
	0	1.08838
	0	0.102979
	0	0.815009
	0	-0.912618
	0	-1.51021
	0	0.0616557
	0	-0.230785
	0	-0.653553
	0	-0.176747
	0	0.0759599
	0	-1.66915
	0	1.00255
	0	-1.21459
	0	-0.434222
	0	-1.9012
	0	-0.432633
	0	-0.725074
	0	-0.43899
	0	-0.458063
	0	-0.826793
	0	0.231717
	0	-1.49114
	0	-0.583622
	0	-0.0956902
	0	-0.602694
	0	-1.02546
	0	-1.59445
	0	0.473298
	0	-1.54359
	0	-0.251447
	0	-0.953941
	0	0.869047
	0	-0.1688
	0	-0.731431
	0	-0.0750286
	0	-0.135424
	0	0.713291
	0	0.56707
	0	-0.828382
	0	0.934211
	0	0.219002
	0	-0.157675
	0	0.381116
	0	1.42532
	0	0.454226
	0	0.400188
	0	-0.383363
	0	-0.0925115
	0	-0.944405
	0	-0.183105
	0	1.15036
	0	-0.0893328
	0	0.211055
	0	0.830903
	0	-0.1688
	0	1.02321
	0	0.549587
	0	0.288933
	0	1.22983
	0	-0.380184
	0	0.115694
	0	1.51274
	0	0.495549
	0	-0.359523
	0	-0.276876
	0	-0.523226
	0	-0.175158
	0	-0.300717
	0	1.04547
	0	0.0155645
	0	-0.655143
	0	0.123641
	0	0.00284968
	0	-0.769576
	0	0.409724
	0	0.908781
	0	1.74796
	0	-0.109994
	0	-0.424686
	0	-0.720306
	0	1.22029
	0	-0.135424
	0	1.055
	0	-0.265751
	0	0.257146
	0	0.0282793
	0	-2.49402
	0	-1.02387
	0	2.14212
	0	-0.51369
	0	-0.175158
	0	0.387473
	0	0.422439
	0	0.233306
	0	1.53181
	0	-1.21777
	0	1.07566
	0	-0.486671
	0	-0.171979
	0	0.409724
	0	0.609983
	0	1.71299
	0	-0.56296
	0	2.37575
	0	0.215823
	0	3.25626
	0	-0.373827
	0	0.649716
	0	0.486013
	0	0.0489409
	0	-1.53564
	0	-1.72319
	0	-0.311842
	0	-1.15261
	0	0.676735
	0	0.497139
	0	-1.0493
	0	0.0394048
	0	-1.24161
	0	-0.114762
	0	-1.52293
	0	0.659253
	0	-1.90596
	0	-0.726663
	0	-1.14466
	0	1.03116
	0	-0.629713
	0	0.627465
	0	0.519389
	0	0.163374
	0	1.24572
	0	0.0378155
	0	1.89418
	0	0.845207
	0	-1.33221
	0	0.416082
	0	0.711701
	0	-0.85858
	0	1.53022
	0	1.64306
	0	0.41926
	0	-0.884009
	0	0.404956
	0	-0.324557
	0	1.0248
	0	0.0696025
	0	1.08838
	0	-0.834739
	0	-1.78358
	0	-0.380184
	0	0.996195
	0	0.428796
	0	1.39989
	0	0.443101
	0	1.32201
	0	-0.0670819
	0	-0.432633
	0	-0.822025
	0	0.416082
	0	-0.845865
	0	-0.0241693
	0	-1.03659
	0	-0.591568
	0	-0.477135
	0	-1.93775
	0	-0.421508
	0	-0.39131
	0	-0.535941
	0	-1.7216
	0	0.441511
	0	-1.22413
	0	-0.610641
	0	0.122051
	0	1.49048
	0	0.532104
	0	2.2947
	0	-0.191051
	0	0.338203
	0	0.412903
	0	-1.26069
	0	-1.03023
	0	0.859511
	0	1.84809
	0	-1.30519
	0	1.21076
	0	-0.701234
	0	0.0521196
	0	1.29658
	0	1.16943
	0	-0.143371
	0	-0.322968
	0	0.0791386
	0	-0.545477
	0	-0.39131
	0	-0.993675
	0	-2.00291
	0	-0.580443
	0	0.0362261
	0	-1.24797
	0	0.508717
	0	-0.71787
	0	-0.114985
	0	-0.856243
	0	0.337527
	0	-0.0174337
	0	0.877401
	0	0.235896
	0	0.745313
	0	-0.610256
	0	1.85451
	0	0.679415
	0	0.817735
	0	-0.998434
	0	1.13353
	0	-0.107732
	0	0.433547
	0	-0.253195
	0	0.872006
	0	-0.470524
	0	-1.25649
	0	-1.98313
	0	1.46179
	0	-0.698977
	0	0.488757
	0	1.10961
	0	1.4165
	0	0.507643
	0	-1.20531
	0	-0.559612
	0	-0.244667
	0	0.0994159
	0	-1.69028
	0	-0.548375
	0	-0.103754
	0	-0.83656
	0	-0.263319
	0	-0.0729157
	0	-1.24326
	0	0.304599
	0	-0.389688
	0	-1.02537
	0	-0.30273
	0	-0.736937
	0	0.35582
	0	0.291517
	0	0.677437
	0	-0.107009
	0	-0.794212
	0	-2.46165
	0	0.771943
	0	-1.76171
	0	0.854604
	0	-2.0249
	0	-2.79175
	0	-0.987866
	0	0.76081
	0	-0.641908
	0	-0.810945
	0	1.46568
	0	-1.64172
	0	0.0466946
	0	-1.30509
	0	-1.37954
	0	0.262382
	0	0.0419872
	0	-0.108456
	0	1.25329
	0	1.78661
	0	0.86434
	0	0.559359
	0	0.898615
	0	0.334316
	0	0.878747
	0	0.196298
	0	0.860723
	0	0.125441
	0	1.0169
	0	-0.55736
	0	0.323773
	0	-0.426961
	0	1.26764
	0	0.261172
	0	-0.765625
	1	1.64783
	1	1.26956
	1	-0.427865
	1	0.342971
	1	-0.527994
	1	0.446279
	1	1.73366
	1	0.0899001
	1	2.32063
	1	1.27117
	1	1.42667
	1	0.25693
	1	0.469423

## Sheet: Fig. 2e
	Fig. 2e MSN expression in primary CRC (Guinney dataset)
	CMS	MSN (2Log)
	cms1	7.8184
	cms1	7.5039
	cms1	7.9451
	cms1	7.3288
	cms1	7.8215
	cms1	7.4549
	cms1	7.3986
	cms1	8.4419
	cms1	7.6504
	cms1	7.7803
	cms1	7.3097
	cms1	8.1355
	cms1	7.8033
	cms1	8.3706
	cms1	8.1204
	cms1	7.5443
	cms1	6.7364
	cms1	8.0264
	cms1	7.7921
	cms1	7.7426
	cms1	8.2326
	cms1	7.3161
	cms1	6.7105
	cms1	8.5002
	cms1	7.135
	cms1	6.7233
	cms1	7.526
	cms1	7.3534
	cms1	8.205
	cms1	7.8254
	cms1	8.1594
	cms1	7.8027
	cms1	7.1412
	cms1	8.5603
	cms1	7.9094
	cms1	7.3621
	cms1	6.9651
	cms1	8.5109
	cms1	7.1478
	cms1	7.078
	cms1	7.8632
	cms1	7.5217
	cms1	7.6879
	cms1	8.2744
	cms1	7.9796
	cms1	7.3596
	cms1	8.1591
	cms1	7.4793
	cms1	7.7771
	cms1	7.4788
	cms1	7.6936
	cms1	8.38
	cms1	8.2157
	cms1	8.0257
	cms1	7.9336
	cms1	7.3423
	cms1	7.0067
	cms1	8.2998
	cms1	7.3506
	cms1	8.1078
	cms1	7.1885
	cms1	7.9621
	cms1	8.0297
	cms1	8.1218
	cms1	8.0092
	cms1	8.0172
	cms1	7.884
	cms1	8.2
	cms1	8.331
	cms1	7.8656
	cms1	8.255
	cms1	7.3177
	cms1	7.6622
	cms1	7.4916
	cms1	8.0897
	cms1	7.6155
	cms1	6.856
	cms1	7.6127
	cms1	7.5347
	cms1	8.0993
	cms1	7.4999
	cms1	7.8115
	cms1	8.0715
	cms1	7.2741
	cms1	7.6087
	cms1	6.6546
	cms1	9.8262
	cms1	6.9314
	cms1	7.6779
	cms1	7.7348
	cms1	7.4441
	cms1	7.5344
	cms1	8.6453
	cms1	7.0402
	cms1	7.8251
	cms1	7.1863
	cms1	8.114
	cms1	7.6091
	cms1	7.6428
	cms1	7.9649
	cms1	7.3702
	cms1	7.7627
	cms1	7.6624
	cms1	9.023
	cms1	7.7321
	cms1	7.6285
	cms1	7.3968
	cms1	7.714
	cms1	8.1604
	cms1	8.1658
	cms1	7.9145
	cms1	8.3811
	cms1	8.2509
	cms1	7.8026
	cms1	7.0041
	cms1	7.4581
	cms1	8.2066
	cms1	7.0905
	cms1	8.2359
	cms1	8.7775
	cms1	7.1345
	cms1	8.3839
	cms1	8.8511
	cms1	8.065
	cms1	7.4103
	cms1	7.9557
	cms1	7.7975
	cms1	7.5419
	cms1	7.596
	cms1	7.5763
	cms1	7.11
	cms1	7.6308
	cms1	8.5602
	cms1	7.7746
	cms1	7.9459
	cms1	7.4004
	cms1	7.8537
	cms1	6.428
	cms1	7.4981
	cms1	6.4175
	cms1	7.2892
	cms1	7.4801
	cms1	7.5089
	cms1	7.0013
	cms1	6.8428
	cms1	7.3545
	cms1	8.247
	cms1	7.6294
	cms1	6.9164
	cms1	7.7948
	cms1	8.1426
	cms1	8.2885
	cms1	6.1047
	cms1	7.108
	cms1	8.0109
	cms1	7.5135
	cms1	6.9108
	cms1	7.2802
	cms1	7.0214
	cms1	7.4579
	cms1	8.1563
	cms1	7.1218
	cms1	7.6421
	cms1	6.6161
	cms1	6.9967
	cms1	6.8948
	cms1	6.4325
	cms1	7.3373
	cms1	7.2206
	cms1	7.9046
	cms1	7.4622
	cms1	7.6897
	cms1	8.0535
	cms1	7.5161
	cms1	6.7243
	cms1	8.3074
	cms1	7.7823
	cms1	7.6986
	cms1	7.6886
	cms1	8.0594
	cms1	8.2969
	cms1	7.9625
	cms1	8.7095
	cms1	7.6563
	cms1	7.7852
	cms1	7.7674
	cms1	8.2142
	cms1	7.8956
	cms1	6.768
	cms1	8.4103
	cms1	6.9518
	cms1	7.632
	cms1	7.0151
	cms1	6.5537
	cms1	6.7126
	cms1	6.7311
	cms1	8.5068
	cms1	7.5454
	cms1	7.2506
	cms1	7.2851
	cms1	8.3873
	cms1	5.8422
	cms1	6.8752
	cms1	7.8913
	cms1	6.8339
	cms1	8.7589
	cms1	7.277
	cms1	7.4838
	cms1	7.1859
	cms1	7.7896
	cms1	6.6493
	cms1	7.7616
	cms1	7.7097
	cms1	6.46
	cms1	7.3472
	cms1	7.0882
	cms1	6.9343
	cms1	8.6558
	cms1	8.5324
	cms1	8.0446
	cms1	7.9775
	cms1	7.8776
	cms1	7.7515
	cms1	6.6105
	cms1	8.1371
	cms1	7.871
	cms1	7.884
	cms1	6.8067
	cms1	7.2767
	cms1	7.238
	cms1	6.5253
	cms1	9.4603
	cms1	8.6537
	cms1	6.9953
	cms1	8.1702
	cms1	10.1088
	cms1	10.6739
	cms1	7.6606
	cms1	7.9618
	cms1	6.989
	cms1	9.2704
	cms1	7.421
	cms1	6.5286
	cms1	7.5937
	cms1	9.2044
	cms1	6.0224
	cms1	7.5153
	cms1	8.5632
	cms1	7.037
	cms1	7.6169
	cms1	7.371
	cms1	7.4296
	cms1	8.4129
	cms1	7.0425
	cms1	6.8428
	cms1	7.832
	cms1	10.4067
	cms1	7.0391
	cms1	7.6639
	cms1	7.521
	cms1	7.6898
	cms1	6.6263
	cms1	7.8181
	cms1	6.2566
	cms1	7.8516
	cms1	7.3929
	cms1	6.6954
	cms1	7.7964
	cms1	8.4248
	cms1	7.9713
	cms1	7.5585
	cms1	7.3305
	cms1	7.8542
	cms1	6.9827
	cms1	7.2537
	cms1	7.5712
	cms1	7.7797
	cms1	6.3336
	cms1	5.9722
	cms1	6.2703
	cms1	7.7502
	cms1	6.845
	cms1	8.2475
	cms1	7.768
	cms1	8.161
	cms1	8.3504
	cms1	8.8533
	cms1	10.1704
	cms1	7.8351
	cms1	6.9352
	cms1	8.6798
	cms1	7.9359
	cms1	6.7934
	cms1	6.7737
	cms1	8.3421
	cms1	6.3178
	cms1	7.2718
	cms1	8.8445
	cms1	7.4281
	cms1	7.8167
	cms1	6.2262
	cms1	6.6405
	cms1	7.1963
	cms1	6.8467
	cms1	7.4632
	cms1	7.4574
	cms1	7.4227
	cms1	5.2065
	cms1	7.0382
	cms1	6.786
	cms1	6.6806
	cms1	7.0643
	cms1	7.1334
	cms1	8.0969
	cms1	8.9627
	cms1	7.6262
	cms1	6.5727
	cms1	7.6492
	cms1	7.9963
	cms1	8.0632
	cms1	8.1419
	cms1	8.1253
	cms1	7.4291
	cms1	8.5202
	cms1	7.3477
	cms1	8.0429
	cms1	8.7434
	cms1	8.2059
	cms1	8.2059
	cms1	7.9844
	cms1	6.8328
	cms1	6.4888
	cms1	7.4395
	cms1	7.8354
	cms1	6.2212
	cms1	8.1217
	cms1	7.2437
	cms1	8.0702
	cms1	8.25
	cms1	8.741
	cms1	7.622
	cms1	7.6497
	cms1	8.23
	cms1	7.9709
	cms1	7.7624
	cms1	8.0462
	cms1	7.7823
	cms1	7.3117
	cms1	7.3226
	cms1	7.3404
	cms1	7.3466
	cms1	7.3522
	cms1	7.2053
	cms1	8.8703
	cms1	7.8688
	cms1	6.8462
	cms1	7.5638
	cms1	8.1067
	cms1	7.7777
	cms1	7.7242
	cms1	7.4606
	cms1	7.3697
	cms1	7.9903
	cms1	7.0868
	cms1	8.1138
	cms1	8.0974
	cms1	7.9829
	cms1	7.3487
	cms1	6.6993
	cms1	8.1222
	cms1	8.3237
	cms1	8.0556
	cms1	7.3599
	cms1	8.3641
	cms1	7.7134
	cms1	7.6898
	cms1	7.7499
	cms1	7.8453
	cms1	8.4726
	cms1	7.5037
	cms1	7.4044
	cms1	8.0957
	cms1	8.1386
	cms1	7.4684
	cms1	6.7015
	cms1	6.3871
	cms1	7.1989
	cms1	7.4468
	cms1	6.8927
	cms1	7.4884
	cms1	7.2275
	cms1	6.8164
	cms1	7.4989
	cms1	9.4484
	cms1	7.3671
	cms1	6.674
	cms1	7.4085
	cms1	8.0116
	cms1	7.2904
	cms1	8.0313
	cms1	8.6166
	cms1	7.6321
	cms1	7.1896
	cms1	7.248
	cms1	7.6174
	cms1	8.0827
	cms1	7.4757
	cms1	8.276
	cms1	8.6363
	cms1	8.5249
	cms1	7.2878
	cms1	7.3878
	cms1	7.5155
	cms1	7.2496
	cms1	9.209
	cms1	8.0281
	cms1	6.6768
	cms1	8.6297
	cms1	7.3532
	cms1	7.7433
	cms1	7.444
	cms1	6.3054
	cms1	7.1644
	cms1	8.4469
	cms1	7.1542
	cms1	8.7023
	cms1	7.7181
	cms1	6.9535
	cms1	7.431
	cms1	7.5498
	cms1	7.0065
	cms1	7.7544
	cms1	7.7161
	cms1	7.8853
	cms1	7.9851
	cms1	8.6767
	cms1	8.6872
	cms1	7.1652
	cms1	6.9208
	cms1	7.0585
	cms1	7.8376
	cms1	6.7992
	cms1	7.3571
	cms1	7.9747
	cms1	8.6404
	cms1	7.4937
	cms1	7.5849
	cms1	5.3059
	cms1	6.5151
	cms1	7.8772
	cms1	7.9503
	cms1	8.0944
	cms1	7.4612
	cms1	7.5359
	cms1	6.5487
	cms1	7.0479
	cms1	7.9013
	cms2	6.3332
	cms2	6.9805
	cms2	6.5793
	cms2	7.0872
	cms2	5.8907
	cms2	7.2141
	cms2	6.5457
	cms2	7.0128
	cms2	5.5545
	cms2	7.6764
	cms2	5.9255
	cms2	8.2433
	cms2	7.0729
	cms2	7.1603
	cms2	6.607
	cms2	7.0712
	cms2	6.9126
	cms2	6.8624
	cms2	7.5885
	cms2	7.0399
	cms2	7.5333
	cms2	6.2399
	cms2	7.0946
	cms2	6.3994
	cms2	6.3918
	cms2	7.3927
	cms2	7.371
	cms2	7.1513
	cms2	7.6692
	cms2	6.8627
	cms2	6.7794
	cms2	6.6814
	cms2	7.3741
	cms2	6.4112
	cms2	7.0529
	cms2	6.4927
	cms2	7.4211
	cms2	7.5827
	cms2	7.1735
	cms2	6.89
	cms2	7.2944
	cms2	6.8451
	cms2	7.2892
	cms2	7.9745
	cms2	7.443
	cms2	7.2237
	cms2	6.648
	cms2	6.9833
	cms2	7.5605
	cms2	6.8309
	cms2	7.195
	cms2	7.0145
	cms2	6.9654
	cms2	7.1967
	cms2	7.1227
	cms2	7.9207
	cms2	6.5554
	cms2	7.2849
	cms2	7.8475
	cms2	5.788
	cms2	7.4821
	cms2	7.6279
	cms2	7.5415
	cms2	6.9858
	cms2	6.8255
	cms2	7.762
	cms2	7.1723
	cms2	7.0655
	cms2	6.7242
	cms2	7.4701
	cms2	6.5652
	cms2	7.7243
	cms2	7.1714
	cms2	7.1653
	cms2	6.8939
	cms2	7.1981
	cms2	7.0506
	cms2	7.1529
	cms2	7.7322
	cms2	6.8565
	cms2	6.1938
	cms2	6.0505
	cms2	7.3887
	cms2	6.7013
	cms2	7.092
	cms2	7.3808
	cms2	6.9371
	cms2	6.1576
	cms2	7.0447
	cms2	6.6835
	cms2	7.9009
	cms2	7.7947
	cms2	7.3197
	cms2	6.5873
	cms2	6.7719
	cms2	6.1644
	cms2	7.2158
	cms2	7.0694
	cms2	7.0421
	cms2	6.3093
	cms2	7.7691
	cms2	6.6295
	cms2	7.5051
	cms2	6.7043
	cms2	7.0071
	cms2	6.2959
	cms2	7.0127
	cms2	6.8754
	cms2	6.8524
	cms2	6.9145
	cms2	8.1204
	cms2	7.6561
	cms2	7.7963
	cms2	7.0138
	cms2	7.9267
	cms2	5.6273
	cms2	7.8482
	cms2	7.8186
	cms2	7.0603
	cms2	6.7466
	cms2	6.7213
	cms2	5.5481
	cms2	7.9384
	cms2	7.7126
	cms2	7.2578
	cms2	7.5774
	cms2	7.1616
	cms2	6.6702
	cms2	6.5776
	cms2	7.2143
	cms2	7.3968
	cms2	7.6601
	cms2	6.6243
	cms2	7.1966
	cms2	6.4408
	cms2	7.6241
	cms2	7.2771
	cms2	6.4448
	cms2	6.2132
	cms2	5.9379
	cms2	7.0096
	cms2	7.108
	cms2	6.6133
	cms2	7.6788
	cms2	7.1656
	cms2	7.057
	cms2	6.6559
	cms2	7.5017
	cms2	7.4493
	cms2	7.5804
	cms2	6.5696
	cms2	6.8226
	cms2	6.5928
	cms2	6.4965
	cms2	7.4361
	cms2	6.5994
	cms2	7.3876
	cms2	6.5283
	cms2	7.5594
	cms2	6.2133
	cms2	5.8201
	cms2	7.4832
	cms2	6.679
	cms2	7.1608
	cms2	7.5376
	cms2	7.1643
	cms2	6.6902
	cms2	7.0374
	cms2	8.3434
	cms2	8.1058
	cms2	6.5666
	cms2	7.0782
	cms2	6.1237
	cms2	6.0506
	cms2	6.355
	cms2	6.7966
	cms2	7.7281
	cms2	7.7618
	cms2	6.9453
	cms2	7.754
	cms2	7.6052
	cms2	6.3134
	cms2	6.3771
	cms2	6.2413
	cms2	6.2286
	cms2	6.531
	cms2	7.6929
	cms2	7.8073
	cms2	7.0442
	cms2	7.3251
	cms2	7.2023
	cms2	7.9144
	cms2	7.5602
	cms2	7.2186
	cms2	7.2493
	cms2	7.5215
	cms2	7.3155
	cms2	7.2099
	cms2	7.7025
	cms2	7.992
	cms2	7.3916
	cms2	7.2133
	cms2	7.4039
	cms2	7.627
	cms2	6.8493
	cms2	7.464
	cms2	6.9613
	cms2	6.5701
	cms2	6.9275
	cms2	6.7825
	cms2	6.6527
	cms2	6.6829
	cms2	7.7469
	cms2	6.0733
	cms2	7.6563
	cms2	7.324
	cms2	7.321
	cms2	7.1529
	cms2	6.0484
	cms2	6.9555
	cms2	6.9864
	cms2	7.6453
	cms2	7.1785
	cms2	6.9344
	cms2	6.5424
	cms2	6.5942
	cms2	6.7355
	cms2	6.7565
	cms2	6.5674
	cms2	6.6722
	cms2	6.2917
	cms2	8.0746
	cms2	6.8464
	cms2	6.5095
	cms2	6.5452
	cms2	7.5852
	cms2	7.3938
	cms2	7.3314
	cms2	5.8162
	cms2	7.2148
	cms2	5.5205
	cms2	6.9781
	cms2	7.7179
	cms2	6.9781
	cms2	7.4578
	cms2	7.5566
	cms2	7.5525
	cms2	6.7996
	cms2	7.2568
	cms2	7.9039
	cms2	6.1364
	cms2	7.0235
	cms2	7.4829
	cms2	6.4244
	cms2	6.6023
	cms2	7.3141
	cms2	6.2463
	cms2	6.5489
	cms2	6.8078
	cms2	5.9685
	cms2	6.9159
	cms2	7.0194
	cms2	7.1027
	cms2	6.9696
	cms2	6.9943
	cms2	7.6927
	cms2	6.9947
	cms2	6.1585
	cms2	6.7171
	cms2	6.8241
	cms2	7.2423
	cms2	7.3288
	cms2	7.1812
	cms2	7.0232
	cms2	5.6373
	cms2	5.9015
	cms2	7.3817
	cms2	6.3499
	cms2	6.8101
	cms2	6.843
	cms2	7.3495
	cms2	6.531
	cms2	6.4005
	cms2	7.2084
	cms2	6.8413
	cms2	7.2039
	cms2	7.1368
	cms2	6.7343
	cms2	7.1771
	cms2	7.2518
	cms2	7.4575
	cms2	7.9458
	cms2	7.2642
	cms2	7.7936
	cms2	6.8808
	cms2	6.6511
	cms2	7.1466
	cms2	6.3103
	cms2	6.3932
	cms2	7.0788
	cms2	7.3891
	cms2	7.7376
	cms2	7.9572
	cms2	7.092
	cms2	7.388
	cms2	6.98
	cms2	6.9163
	cms2	7.772
	cms2	7.3898
	cms2	7.7463
	cms2	7.2685
	cms2	7.3787
	cms2	7.2685
	cms2	7.9423
	cms2	8.2209
	cms2	7.9526
	cms2	7.8541
	cms2	7.3241
	cms2	7.5795
	cms2	7.4219
	cms2	7.943
	cms2	7.4715
	cms2	7.2774
	cms2	6.4418
	cms2	6.0696
	cms2	6.3087
	cms2	6.7604
	cms2	7.1677
	cms2	7.256
	cms2	7.2052
	cms2	7.1414
	cms2	7.31
	cms2	6.2571
	cms2	7.4543
	cms2	7.4949
	cms2	7.6442
	cms2	7.4147
	cms2	8.0539
	cms2	7.4362
	cms2	7.9179
	cms2	6.9707
	cms2	8.1536
	cms2	7.3118
	cms2	7.8314
	cms2	7.1054
	cms2	6.9441
	cms2	5.7995
	cms2	5.8677
	cms2	6.8348
	cms2	7.5094
	cms2	7.6097
	cms2	7.6167
	cms2	7.3874
	cms2	7.4744
	cms2	6.4603
	cms2	6.7243
	cms2	6.5147
	cms2	7.6229
	cms2	7.2411
	cms2	6.1515
	cms2	7.1862
	cms2	7.0049
	cms2	6.798
	cms2	6.8985
	cms2	7.0381
	cms2	7.4423
	cms2	6.7492
	cms2	7.2095
	cms2	7.1378
	cms2	6.2155
	cms2	7.2708
	cms2	6.6847
	cms2	6.5907
	cms2	7.3246
	cms2	7.254
	cms2	7.0148
	cms2	7.3223
	cms2	7.5286
	cms2	7.5536
	cms2	7.6443
	cms2	7.2979
	cms2	6.9925
	cms2	7.5048
	cms2	7.1677
	cms2	7.0774
	cms2	7.4078
	cms2	7.3757
	cms2	7.0505
	cms2	7.1858
	cms2	6.9131
	cms2	7.6785
	cms2	7.5805
	cms2	6.9886
	cms2	7.5109
	cms2	7.6571
	cms2	7.5252
	cms2	7.7533
	cms2	7.9325
	cms2	7.8959
	cms2	7.5055
	cms2	7.0074
	cms2	7.3692
	cms2	6.8806
	cms2	7.1024
	cms2	7.4309
	cms2	7.505
	cms2	6.6155
	cms2	6.7102
	cms2	7.1344
	cms2	6.8608
	cms2	6.7384
	cms2	5.9825
	cms2	6.4768
	cms2	6.6383
	cms2	6.6258
	cms2	6.3533
	cms2	6.2969
	cms2	6.6104
	cms2	7.0318
	cms2	7.0905
	cms2	6.8132
	cms2	6.0574
	cms2	6.0524
	cms2	7.2563
	cms2	5.9082
	cms2	6.9023
	cms2	7.2805
	cms2	6.2893
	cms2	5.8905
	cms2	6.0392
	cms2	6.0618
	cms2	5.5297
	cms2	6.051
	cms2	5.6161
	cms2	7.7302
	cms2	6.2166
	cms2	6.9937
	cms2	6.9321
	cms2	6.9444
	cms2	6.4511
	cms2	6.3332
	cms2	7.0952
	cms2	6.8894
	cms2	6.9146
	cms2	6.915
	cms2	6.3768
	cms2	6.2135
	cms2	6.2783
	cms2	7.1987
	cms2	6.6319
	cms2	6.964
	cms2	6.8516
	cms2	6.7409
	cms2	6.7526
	cms2	6.6059
	cms2	6.3514
	cms2	6.6357
	cms2	6.9404
	cms2	7.6274
	cms2	7.1775
	cms2	7.3756
	cms2	6.3013
	cms2	7.0702
	cms2	6.799
	cms2	7.19
	cms2	6.5646
	cms2	7.8857
	cms2	7.598
	cms2	6.9453
	cms2	7.1013
	cms2	7.0602
	cms2	7.1286
	cms2	6.6495
	cms2	6.7587
	cms2	7.9195
	cms2	7.5923
	cms2	7.3592
	cms2	6.9034
	cms2	6.6248
	cms2	7.4121
	cms2	7.6037
	cms2	7.9285
	cms2	7.032
	cms2	6.9986
	cms2	7.0596
	cms2	7.3519
	cms2	8.1186
	cms2	7.2983
	cms2	7.9397
	cms2	8.4295
	cms2	7.2375
	cms2	7.787
	cms2	8.38
	cms2	7.9349
	cms2	6.126
	cms2	6.3516
	cms2	6.6191
	cms2	6.7452
	cms2	6.7265
	cms2	6.7795
	cms2	6.4821
	cms2	6.3668
	cms2	7.1508
	cms2	7.0187
	cms2	7.3545
	cms2	6.4924
	cms2	6.8587
	cms2	6.4682
	cms2	7.4724
	cms2	7.3485
	cms2	7.0675
	cms2	6.5876
	cms2	6.6857
	cms2	6.6935
	cms2	7.0322
	cms2	6.8309
	cms2	7.3944
	cms2	7.1773
	cms2	7.2904
	cms2	6.5802
	cms2	6.0854
	cms2	6.81
	cms2	7.3872
	cms2	6.8343
	cms2	6.516
	cms2	6.6173
	cms2	6.7829
	cms2	6.6692
	cms2	6.2685
	cms2	7.9215
	cms2	6.9547
	cms2	6.9908
	cms2	6.394
	cms2	6.7407
	cms2	7.3855
	cms2	6.6404
	cms2	6.5724
	cms2	6.9974
	cms2	6.4413
	cms2	7.3182
	cms2	7.2724
	cms2	6.8071
	cms2	7.4204
	cms2	6.6917
	cms2	7.4037
	cms2	6.3839
	cms2	7.293
	cms2	4.9169
	cms2	6.2834
	cms2	7.2241
	cms2	5.9304
	cms2	7.1728
	cms2	7.458
	cms2	6.9622
	cms2	7.1654
	cms2	6.4071
	cms2	7.6744
	cms2	7.2282
	cms2	7.5722
	cms2	5.9311
	cms2	6.6668
	cms2	5.8567
	cms2	7.321
	cms2	7.5063
	cms2	6.8121
	cms2	6.8735
	cms2	6.8629
	cms2	7.5389
	cms2	7.8634
	cms2	7.9173
	cms2	6.8886
	cms2	6.9043
	cms2	6.8907
	cms2	7.2473
	cms2	5.6847
	cms2	6.1581
	cms2	6.4061
	cms2	7.7464
	cms2	8.3301
	cms2	7.0324
	cms2	5.7477
	cms2	6.4932
	cms2	6.5094
	cms2	6.0078
	cms2	5.9909
	cms2	6.8678
	cms2	8.1084
	cms2	6.6898
	cms2	7.2809
	cms2	7.1663
	cms2	7.8237
	cms2	7.2921
	cms2	6.6822
	cms2	6.2743
	cms2	6.5066
	cms2	7.4594
	cms2	5.8239
	cms2	6.2291
	cms2	6.9905
	cms2	6.7286
	cms2	6.2672
	cms2	7.3516
	cms2	7.0627
	cms2	6.87
	cms2	6.3582
	cms2	6.9112
	cms2	7.2577
	cms2	7.4949
	cms2	8.0258
	cms2	7.3291
	cms2	7.8079
	cms2	6.7324
	cms2	7.4383
	cms2	7.2813
	cms2	6.5286
	cms2	6.6768
	cms2	7.663
	cms2	6.6526
	cms2	6.27
	cms2	7.8044
	cms2	7.2688
	cms2	7.3495
	cms2	6.6059
	cms2	7.839
	cms2	7.1643
	cms2	6.8955
	cms2	6.9046
	cms2	7.4588
	cms2	7.7034
	cms2	6.3501
	cms2	6.7856
	cms2	7.3878
	cms2	7.609
	cms2	6.9909
	cms2	7.4464
	cms2	7.1235
	cms2	6.7376
	cms2	6.7524
	cms2	7.6227
	cms2	6.999
	cms2	7.2141
	cms2	6.5403
	cms2	7.0424
	cms2	7.8251
	cms2	7.5348
	cms2	7.2666
	cms2	7.0303
	cms2	8.5034
	cms2	6.9899
	cms2	7.0147
	cms2	5.7545
	cms2	6.9583
	cms2	6.8455
	cms2	7.7638
	cms2	6.8183
	cms2	6.8989
	cms2	6.8306
	cms2	6.7172
	cms2	7.8478
	cms2	7.2705
	cms2	6.7376
	cms2	6.8096
	cms2	6.6964
	cms2	6.7227
	cms2	6.5636
	cms2	7.1347
	cms2	7.1811
	cms2	7.9139
	cms2	6.5378
	cms2	7.193
	cms2	6.9109
	cms2	7.3046
	cms2	6.799
	cms2	6.715
	cms2	6.7759
	cms2	6.8512
	cms2	7.7467
	cms2	6.921
	cms2	7.9491
	cms2	6.6766
	cms2	7.7209
	cms2	6.2779
	cms2	6.5585
	cms2	7.1213
	cms2	7.0716
	cms2	6.4585
	cms2	7.5611
	cms2	7.1304
	cms2	6.508
	cms2	7.6409
	cms2	6.4253
	cms2	6.9123
	cms2	6.7238
	cms2	7.3666
	cms2	6.7669
	cms2	7.1684
	cms2	7.5136
	cms2	6.6566
	cms2	6.9157
	cms2	7.9641
	cms2	7.3545
	cms2	7.887
	cms2	6.973
	cms2	6.6193
	cms2	6.3131
	cms2	7.4247
	cms2	7.9316
	cms2	6.7745
	cms2	7.8835
	cms2	6.9418
	cms2	7.1768
	cms2	7.2898
	cms2	7.9716
	cms2	7.3651
	cms2	7.2638
	cms2	6.6635
	cms2	7.2757
	cms2	6.6112
	cms2	6.9953
	cms2	7.2199
	cms2	7.093
	cms2	6.9892
	cms2	5.9263
	cms2	7.5257
	cms2	7.707
	cms2	7.3772
	cms2	7.8271
	cms2	8.1706
	cms2	7.757
	cms2	6.9325
	cms2	7.3153
	cms2	7.5676
	cms2	6.9804
	cms2	6.3334
	cms2	7.3968
	cms2	6.8167
	cms2	7.3119
	cms2	7.7649
	cms2	7.8936
	cms2	7.0086
	cms2	6.8433
	cms2	6.7344
	cms2	6.4376
	cms2	6.4909
	cms2	6.6091
	cms2	6.7736
	cms2	7.4247
	cms2	7.2458
	cms2	7.6971
	cms2	7.3471
	cms2	6.9266
	cms2	6.9453
	cms2	7.7855
	cms2	6.3787
	cms2	7.5426
	cms2	7.1354
	cms2	7.3053
	cms2	5.9375
	cms2	6.8129
	cms2	6.6389
	cms2	6.7477
	cms2	6.9095
	cms2	7.5889
	cms2	7.9103
	cms2	7.207
	cms2	6.5302
	cms2	6.1639
	cms2	7.6767
	cms2	6.7203
	cms2	7.189
	cms2	7.1845
	cms2	5.9663
	cms2	6.326
	cms2	7.09
	cms2	5.7024
	cms2	7.206
	cms2	6.9457
	cms2	6.9577
	cms2	6.0926
	cms2	6.4126
	cms2	6.1778
	cms2	7.6702
	cms2	7.5212
	cms2	6.6719
	cms2	7.7222
	cms2	7.2668
	cms2	6.4034
	cms2	8.0272
	cms2	7.1553
	cms2	7.4534
	cms2	6.5967
	cms2	6.9683
	cms2	6.2685
	cms2	7.156
	cms2	7.796
	cms2	7.2899
	cms2	7.6591
	cms2	6.5992
	cms2	7.7695
	cms2	7.2333
	cms2	7.7837
	cms2	7.9127
	cms2	6.7739
	cms2	7.3987
	cms2	7.09
	cms2	6.1763
	cms2	7.4066
	cms2	6.8137
	cms2	6.4712
	cms2	7.1437
	cms2	8.2171
	cms2	6.7894
	cms2	7.256
	cms2	8.1686
	cms2	7.0232
	cms2	7.1711
	cms2	7.0594
	cms2	7.3476
	cms2	7.0537
	cms2	8.1751
	cms2	7.8135
	cms2	8.7039
	cms2	7.4984
	cms2	7.7069
	cms2	7.6815
	cms2	7.6223
	cms2	6.3723
	cms2	6.7525
	cms2	6.8419
	cms2	7.0576
	cms2	7.488
	cms2	6.4833
	cms2	6.7599
	cms2	6.8636
	cms2	6.5969
	cms2	6.9318
	cms2	7.0386
	cms2	6.7888
	cms2	7.3668
	cms2	6.1882
	cms2	6.8638
	cms2	6.1004
	cms2	7.4828
	cms2	6.8821
	cms2	6.6306
	cms2	5.8728
	cms2	6.5757
	cms2	6.932
	cms2	6.737
	cms2	6.4346
	cms2	7.1366
	cms2	7.5716
	cms2	7.1049
	cms2	6.4482
	cms2	7.0185
	cms2	7.2958
	cms2	6.5502
	cms2	6.4702
	cms2	7.4877
	cms2	7.2698
	cms2	6.9502
	cms2	6.3078
	cms2	7.0732
	cms2	7.1216
	cms2	7.1613
	cms2	7.4043
	cms2	6.7933
	cms2	6.8176
	cms2	8.0389
	cms2	7.6262
	cms2	7.0976
	cms2	6.5876
	cms2	7.084
	cms2	6.9993
	cms2	7.0577
	cms2	6.9002
	cms2	7.484
	cms2	6.3598
	cms2	7.7149
	cms2	7.7623
	cms2	5.7717
	cms2	7.1967
	cms2	6.876
	cms2	7.8591
	cms2	8.2222
	cms2	6.0649
	cms2	6.235
	cms2	6.6576
	cms2	6.5335
	cms2	6.6576
	cms2	6.8654
	cms2	6.7791
	cms2	7.685
	cms2	8.1063
	cms2	7.8686
	cms2	7.257
	cms2	7.1811
	cms2	7.0112
	cms2	6.7671
	cms2	7.242
	cms2	7.1104
	cms2	7.7489
	cms2	7.5891
	cms2	7.3992
	cms2	6.1271
	cms2	6.8414
	cms2	7.6573
	cms2	7.9008
	cms2	7.2131
	cms2	7.2313
	cms2	6.8813
	cms2	7.3297
	cms2	6.7167
	cms2	6.3088
	cms2	7.0373
	cms2	7.6022
	cms2	6.8465
	cms2	7.8691
	cms2	7.0281
	cms2	7.5137
	cms2	7.7586
	cms2	7.3232
	cms2	7.3651
	cms2	8.0426
	cms2	7.0817
	cms2	7.3294
	cms2	7.2673
	cms2	6.7769
	cms2	5.9533
	cms2	6.4223
	cms2	6.8425
	cms2	6.5571
	cms2	7.1335
	cms2	5.6533
	cms2	6.0974
	cms2	6.121
	cms2	7.4109
	cms2	6.6691
	cms2	6.5538
	cms2	6.5455
	cms2	7.1966
	cms2	6.0811
	cms2	5.4662
	cms2	6.3757
	cms2	7.051
	cms2	7.1959
	cms2	7.399
	cms2	6.113
	cms2	7.5639
	cms2	7.0424
	cms2	6.758
	cms2	5.8147
	cms2	6.2646
	cms2	6.9754
	cms2	7.3822
	cms2	6.6394
	cms2	7.6065
	cms2	8.0528
	cms2	7.2611
	cms2	5.5278
	cms2	7.1621
	cms2	6.7369
	cms2	7.7857
	cms2	7.6386
	cms2	5.6571
	cms2	6.619
	cms2	6.5342
	cms2	6.0606
	cms2	7.4607
	cms2	6.4327
	cms2	8.4927
	cms2	7.035
	cms2	6.8255
	cms2	7.0286
	cms2	7.3234
	cms2	7.3909
	cms2	6.7124
	cms2	6.9858
	cms2	6.7774
	cms2	6.725
	cms2	7.1024
	cms2	7.0662
	cms2	7.3229
	cms2	7.0529
	cms2	7.2194
	cms2	7.6045
	cms2	7.4698
	cms2	6.9798
	cms2	7.2727
	cms2	6.3894
	cms2	6.6808
	cms2	7.1456
	cms2	6.0764
	cms2	7.25
	cms2	7.5173
	cms2	6.0313
	cms2	7.619
	cms2	7.655
	cms2	6.6028
	cms2	7.2669
	cms2	6.9374
	cms2	7.4674
	cms2	6.4339
	cms2	7.2673
	cms2	7.5461
	cms2	7.5182
	cms2	6.8133
	cms2	6.7792
	cms2	7.9962
	cms2	6.8811
	cms2	7.7576
	cms2	7.2077
	cms2	7.2696
	cms2	7.2257
	cms2	6.9418
	cms2	6.5454
	cms2	7.1779
	cms2	7.3597
	cms2	7.3969
	cms2	7.1895
	cms2	6.696
	cms2	7.7197
	cms2	7.724
	cms2	7.4149
	cms2	7.8056
	cms2	7.3403
	cms2	7.7625
	cms2	7.2556
	cms2	7.3458
	cms2	6.5127
	cms2	7.6837
	cms2	7.6762
	cms2	7.3472
	cms2	6.3828
	cms2	7.345
	cms2	6.898
	cms2	7.0874
	cms2	6.9701
	cms2	7.3413
	cms2	6.308
	cms2	7.3462
	cms2	5.2758
	cms2	7.3485
	cms2	6.5684
	cms2	8.2437
	cms2	6.7268
	cms2	5.7891
	cms2	7.4157
	cms2	8.2876
	cms2	7.5147
	cms2	6.8177
	cms2	6.7561
	cms2	6.9263
	cms2	6.9009
	cms2	6.8581
	cms2	7.7727
	cms2	7.4461
	cms2	7.2084
	cms2	6.2925
	cms2	7.4765
	cms2	6.7323
	cms2	6.9643
	cms2	7.4353
	cms2	7.4159
	cms2	6.9407
	cms2	7.4504
	cms2	6.957
	cms2	7.6406
	cms2	7.3314
	cms2	7.8464
	cms2	7.0514
	cms2	6.9091
	cms2	7.4167
	cms2	6.9586
	cms2	7.182
	cms2	7.56
	cms2	6.725
	cms2	7.778
	cms2	7.0797
	cms2	7.1215
	cms2	6.9373
	cms2	6.4466
	cms2	6.7325
	cms2	6.9501
	cms2	5.9931
	cms2	6.142
	cms2	6.8623
	cms2	6.7203
	cms2	7.2527
	cms2	7.243
	cms2	7.031
	cms2	5.9393
	cms2	7.0391
	cms2	7.2974
	cms2	6.4952
	cms2	6.5889
	cms2	7.6006
	cms2	7.5828
	cms2	7.6227
	cms2	5.8406
	cms2	6.0719
	cms2	7.7633
	cms2	6.9329
	cms2	7.011
	cms2	8.0289
	cms2	7.95
	cms2	6.8247
	cms2	7.1764
	cms2	7.9934
	cms2	7.2353
	cms2	7.0012
	cms2	6.0502
	cms2	7.626
	cms2	7.7247
	cms2	7.0557
	cms2	7.7325
	cms2	7.0566
	cms2	7.2476
	cms2	6.8107
	cms2	6.9854
	cms2	7.1878
	cms2	7.9371
	cms2	7.7746
	cms2	7.4546
	cms2	7.3282
	cms2	7.1735
	cms2	7.8207
	cms2	7.5105
	cms2	8.3864
	cms2	7.2803
	cms2	6.7426
	cms2	6.2805
	cms2	6.9875
	cms2	6.1777
	cms2	6.4108
	cms2	7.9037
	cms2	6.1052
	cms2	7.052
	cms2	7.0103
	cms2	7.1993
	cms2	7.0027
	cms2	8.0854
	cms2	7.3811
	cms2	6.8906
	cms2	6.65
	cms2	6.578
	cms2	6.4695
	cms2	6.6827
	cms2	6.0184
	cms2	6.439
	cms2	6.8627
	cms2	6.335
	cms2	6.7416
	cms2	7.6357
	cms2	6.6869
	cms2	6.9566
	cms2	5.5404
	cms2	6.0535
	cms2	7.0788
	cms2	7.6734
	cms2	6.8831
	cms2	7.5477
	cms2	7.3398
	cms2	6.496
	cms2	7.711
	cms2	7.1325
	cms2	7.2476
	cms2	7.4001
	cms2	6.6756
	cms2	7.3423
	cms2	7.4908
	cms2	6.659
	cms2	7.0498
	cms2	7.899
	cms2	7.2653
	cms2	5.7228
	cms2	5.7534
	cms2	6.7856
	cms2	4.8289
	cms2	6.2315
	cms2	6.1764
	cms2	6.116
	cms2	6.6768
	cms3	6.1165
	cms3	6.6585
	cms3	7.727
	cms3	6.7859
	cms3	5.467
	cms3	6.8453
	cms3	6.9712
	cms3	7.2882
	cms3	6.823
	cms3	6.5221
	cms3	7.5203
	cms3	6.9898
	cms3	6.9983
	cms3	5.7756
	cms3	7.4486
	cms3	6.4495
	cms3	7.3506
	cms3	6.2852
	cms3	6.6181
	cms3	7.5419
	cms3	6.7496
	cms3	7.4761
	cms3	7.8763
	cms3	7.1863
	cms3	6.9787
	cms3	5.6423
	cms3	6.4075
	cms3	7.5256
	cms3	6.66
	cms3	6.4094
	cms3	7.229
	cms3	8.0016
	cms3	7.4051
	cms3	7.1773
	cms3	7.277
	cms3	5.8121
	cms3	6.1127
	cms3	6.2505
	cms3	6.248
	cms3	5.9284
	cms3	6.8395
	cms3	6.6379
	cms3	6.3377
	cms3	7.1263
	cms3	6.6893
	cms3	6.6111
	cms3	7.4381
	cms3	7.4709
	cms3	6.7193
	cms3	6.4841
	cms3	6.9629
	cms3	6.3202
	cms3	6.6251
	cms3	7.5088
	cms3	6.9732
	cms3	6.9048
	cms3	6.9503
	cms3	6.673
	cms3	7.5417
	cms3	6.2475
	cms3	6.4082
	cms3	6.8776
	cms3	7.6477
	cms3	6.2429
	cms3	6.0475
	cms3	6.6454
	cms3	6.5877
	cms3	8.1671
	cms3	6.1013
	cms3	6.898
	cms3	7.2898
	cms3	6.912
	cms3	7.3482
	cms3	7.9425
	cms3	7.389
	cms3	7.7728
	cms3	7.6695
	cms3	7.2924
	cms3	7.2281
	cms3	7.1637
	cms3	7.2958
	cms3	6.6855
	cms3	6.9888
	cms3	7.7735
	cms3	6.7485
	cms3	7.251
	cms3	7.6016
	cms3	7.6813
	cms3	7.5261
	cms3	7.5658
	cms3	6.8014
	cms3	7.5607
	cms3	7.1055
	cms3	6.0286
	cms3	6.6437
	cms3	6.7041
	cms3	6.8821
	cms3	7.6994
	cms3	6.7809
	cms3	7.3578
	cms3	6.3382
	cms3	5.7757
	cms3	5.9948
	cms3	6.4113
	cms3	7.3676
	cms3	6.8862
	cms3	7.0939
	cms3	6.4177
	cms3	5.8625
	cms3	7.7877
	cms3	7.0386
	cms3	6.6784
	cms3	7.4125
	cms3	6.7053
	cms3	7.5881
	cms3	7.7057
	cms3	6.7973
	cms3	6.855
	cms3	6.7754
	cms3	7.1988
	cms3	7.3287
	cms3	6.4188
	cms3	7.0646
	cms3	7.1641
	cms3	7.2074
	cms3	7.2102
	cms3	6.7984
	cms3	7.5783
	cms3	7.6231
	cms3	6.7091
	cms3	7.397
	cms3	6.8846
	cms3	7.2549
	cms3	5.0739
	cms3	7.1672
	cms3	8.1165
	cms3	6.7722
	cms3	7.5201
	cms3	6.592
	cms3	7.3411
	cms3	7.1429
	cms3	7.64
	cms3	6.7135
	cms3	6.6195
	cms3	5.7594
	cms3	6.9592
	cms3	7.123
	cms3	7.2557
	cms3	7.1316
	cms3	7.724
	cms3	6.4616
	cms3	7.6866
	cms3	7.2109
	cms3	7.0523
	cms3	6.8556
	cms3	7.5107
	cms3	7.2514
	cms3	7.6439
	cms3	6.2773
	cms3	6.7061
	cms3	6.1751
	cms3	6.0466
	cms3	6.5933
	cms3	6.1633
	cms3	5.8434
	cms3	6.9186
	cms3	6.3241
	cms3	7.3654
	cms3	6.326
	cms3	6.2768
	cms3	6.9859
	cms3	7.088
	cms3	6.3269
	cms3	7.3489
	cms3	5.5451
	cms3	7.5455
	cms3	7.051
	cms3	6.3911
	cms3	6.4985
	cms3	6.0585
	cms3	6.333
	cms3	7.7112
	cms3	7.1977
	cms3	5.9714
	cms3	6.1642
	cms3	6.406
	cms3	7.3824
	cms3	6.6886
	cms3	6.6828
	cms3	5.6458
	cms3	5.7532
	cms3	7.2252
	cms3	7.0983
	cms3	6.6357
	cms3	6.6793
	cms3	6.8532
	cms3	7.0101
	cms3	8.0491
	cms3	6.9141
	cms3	6.4735
	cms3	6.5693
	cms3	6.1128
	cms3	7.3701
	cms3	5.6205
	cms3	6.9916
	cms3	7.759
	cms3	6.814
	cms3	6.0931
	cms3	7.2411
	cms3	6.2987
	cms3	7.3911
	cms3	7.164
	cms3	6.8191
	cms3	5.9723
	cms3	5.9231
	cms3	7.3947
	cms3	6.8944
	cms3	6.2889
	cms3	7.8905
	cms3	6.7988
	cms3	7.4365
	cms3	6.6378
	cms3	7.4544
	cms3	7.7526
	cms3	6.944
	cms3	6.8267
	cms3	6.5853
	cms3	6.7038
	cms3	6.9741
	cms3	6.1843
	cms3	7.3865
	cms3	7.7447
	cms3	7.3459
	cms3	7.7258
	cms3	8.1174
	cms3	7.4457
	cms3	6.9429
	cms3	7.1428
	cms3	6.718
	cms3	8.198
	cms3	7.6504
	cms3	6.8678
	cms3	6.2146
	cms3	7.1025
	cms3	6.751
	cms3	6.3786
	cms3	7.4666
	cms3	6.6851
	cms3	6.4768
	cms3	6.3804
	cms3	6.181
	cms3	6.5487
	cms3	7.6061
	cms3	8.2081
	cms3	6.7224
	cms3	7.5556
	cms3	8.0789
	cms3	6.8556
	cms3	7.7124
	cms3	7.7735
	cms3	6.9178
	cms3	7.3338
	cms3	8.2573
	cms3	6.8073
	cms3	6.7102
	cms3	7.0873
	cms3	6.6287
	cms3	7.4208
	cms3	7.8187
	cms3	6.6394
	cms3	7.6835
	cms3	8.1589
	cms3	7.0613
	cms3	8.8895
	cms3	7.3991
	cms3	6.6565
	cms3	8.4421
	cms3	6.1373
	cms3	8.1465
	cms3	6.9548
	cms3	7.9089
	cms3	8.1481
	cms3	7.7523
	cms3	7.6717
	cms3	6.5537
	cms3	7.5952
	cms3	6.8911
	cms3	7.6112
	cms3	6.3802
	cms3	6.7402
	cms3	6.6357
	cms3	6.4948
	cms3	6.4605
	cms3	6.4984
	cms3	6.5253
	cms3	7.3431
	cms3	6.3076
	cms3	5.7141
	cms3	6.6167
	cms3	6.4167
	cms3	6.3757
	cms3	6.4988
	cms3	7.2299
	cms3	6.1323
	cms3	5.9548
	cms3	7.2093
	cms3	6.9894
	cms3	7.5864
	cms3	7.2111
	cms3	7.0132
	cms3	7.7545
	cms3	7.7338
	cms3	6.0013
	cms3	6.1804
	cms3	6.9408
	cms3	6.3498
	cms3	7.5297
	cms3	6.6729
	cms3	8.1188
	cms3	6.3009
	cms3	7.6302
	cms3	8.2396
	cms3	7.6008
	cms3	7.5789
	cms3	6.4407
	cms3	7.8187
	cms3	6.1251
	cms3	7.9829
	cms3	6.7705
	cms3	6.8785
	cms3	7.103
	cms3	6.9977
	cms3	5.8354
	cms3	7.737
	cms3	6.7617
	cms3	6.6714
	cms3	6.6641
	cms3	6.5234
	cms3	7.1914
	cms3	6.2585
	cms3	6.7018
	cms3	6.9801
	cms3	8.0709
	cms3	8.0415
	cms3	6.633
	cms3	7.2504
	cms3	6.7228
	cms3	7.7259
	cms3	6.6284
	cms3	7.5163
	cms3	7.6017
	cms3	7.2181
	cms3	7.0691
	cms3	6.4698
	cms3	6.2856
	cms3	5.5133
	cms3	7.414
	cms3	7.3017
[truncated: 824 more rows]

## Sheet: Fig. 2g
	Fig. 2g Ratio MSN/MRPS18B in PM or LM
	Ratio MSN / MRPS18B
	PM	LM
	1.59868	1.06854
	1.63901	1.05232
	1.88204	1.17819
	1.82587	1.05814
	1.67416	1.17057
	1.7565	1.0584
	1.88506	1.12664
	1.25361	1.12458
	1.0819	1.02945
	1.54525	1.03796
	1.91101	1.07003
	1.46497	0.988429
	1.52802	1.07684
	1.57684	1.15176
	1.78281	1.07374
	1.52349	1.01934
	1.73523	1.14182
	1.69214	1.14593
	1.58468
	1.95157
	2.20981
	1.64847
	1.40408
	1.80986
	1.87466
	1.75399
	1.45062
	1.8301
	1.88972
	1.77129
	2.30612
	1.69005
	1.8238
	2.10649
	1.61002
	2.02486
	1.06772
	1.17166
	1.23413
	1.45824
	2.21154
	1.54607
	2.05316
	1.326
	1.6092
	1.70917
	1.88972
	1.154
	1.7973
	1.39066
	1.6092
	1.5317
	1.80537
	1.25845
	1.8822
	1.71564
	1.47205
	1.25202
	1.50327
	1.35714
	1.71359
	1.59071
	1.28287
	1.84892
	1.71812
	1.51487
	1.65783
	1.52034
	2.00468
	1.96641
	1.92683
	1.89423
	1.79048
	1.71149
	1.73903
	1.87007
	1.85934
	1.79275
	2.01847
	1.76423
	1.46275
	1.61593

## Sheet: Fig. 2i
	Fig. 2i MSN knockdown in HUTU80
	shMSN	Relative MSN expression
	-	1.23164	0.870901	0.89746
	1.1	0.11054	0.295789	0.26658
	1.2	0.09415	0.123374	0.0749
	2.1	0.061396	0.047507	0.087431
	2.2	0.114132	0.120639	0.106489

## Sheet: Fig. 2l
	Fig. 2l Filopodia formation in shMSN HUTU80 cells (number of podia)
shMSN	-	1.1	2.1
	3	4	4
	6	7	0
	9	1	0
	8	2	6
	8	0	12
	16	0	6
	41	18	4
	42	1	6
	18	3	11
	14	1	2
	10	10	2
	12	1	3
	3	8	1
	29	11	3
	17	2	5
	34	5	2
	34	4	10
	14		4
	12		7
	7		6
	8		13
	49		13
	16		1
	30		4
	19		3
	30		5
	28
	28
	23
	37
	35
	6

[truncated: 16 more sheets: Fig. 2m, Fig. 2p,r, Fig. 3b, Fig. 3e, Fig. 3f, Fig. 3h, Fig. 4e, Fig. 4f, Fig. 4j, Supp Fig. 2, Supp Fig. 3, Supp Fig. 4, Supp Fig. 5, Supp Fig. 8, Supp Fig. 9, Supp Fig. 10]
